# Supplementary material for: Fundamental Roles of the Golgi-Associated Toxoplasma Aspartyl Protease, ASP5, at the Host-Parasite Interface
Source: PLoS Pathog. 2015 Oct 16;11(10):e1005211. doi: 10.1371/journal.ppat.1005211 (PMC4608785; doi:10.1371/journal.ppat.1005211)
Supplement: S1 Table — A threshold of fold change >2 and p-value < 0.05 was used for subsequent analysis. (XLSX) [file ppat.1005211.s007.xlsx]

## Sheet: Appendix
Sheet 1	Appendix
Sheet 2	PruWT vs Pru-Asp5KO	Differential expression analysis between BMDMs(Bone marrow derived macrophages) infected with Pru-WT and Pru-Asp5KO
Sheet 2	RHWT vs RH-Asp5KO	Differential expression analysis between BMDMs(Bone marrow derived macrophages) infected with RH-WT and RH-Asp5KO
Sheet 3	PruWT vs Pru-Asp5KO KEGG	KEGG enrichment analysis of >2 fold differentially expressed genes done with KOBAS 2.0 (http://kobas.cbi.pku.edu.cn/home.do)	Xie, C., Mao, X., Huang, J., Ding, Y., Wu, J., Dong, S., Kong, L., Gao, G., Li, C. and Wei, L. (2011) KOBAS 2.0: a web server for annotation and identification of enriched pathways and diseases. Nucleic Acids Res, 39, W316-322.
Sheet 4	RHWT vs RH-Asp5KO KEGG	KEGG enrichment analysis of >2 fold differentially expressed genes done with KOBAS 2.0 (http://kobas.cbi.pku.edu.cn/home.do)	Xie, C., Mao, X., Huang, J., Ding, Y., Wu, J., Dong, S., Kong, L., Gao, G., Li, C. and Wei, L. (2011) KOBAS 2.0: a web server for annotation and identification of enriched pathways and diseases. Nucleic Acids Res, 39, W316-322.
In sheet 2 & 3	GeneID	Ensembl Gene ID
	MGI Gene/Marker ID	MGI Gene ID
	Symbol	Gene symbol
	Name	Gene description
	logFC	log2(fold change) between BMDMs-PruWT and BMDMs-Pru-Asp5KO
	logCPM	log2(counts per million) between BMDMs-PruWT and BMDMs-Pru-Asp5KO
	PValue	p- value
	FDR	adjusted p-value
	Normal	Normalisation value
	UpDown.Tgw	-1 Downregulated+1 Upregulated
	RH_1, RH_2, RH_3	Raw read counts on genes of BMDMs infected with RH-WT parasites, in triplicates
	RHKO_1, RHKO_2, RHKO_3	Raw read counts on genes of BMDMs infected with RH-Asp5KO parasites, in triplicates
	Pru_1, Pru_2, Pru_3	Raw read counts on genes of BMDMs infected with Pru-WT parasites, in triplicates
	PruKO_1, PruKO_2, PruKO_3	Raw read counts on genes of BMDMs infected with Pru-Asp5KO parasites, in triplicates

## Sheet: PruWT vs Pru-Asp5KO 
ID	Symbol	Name	logFC	logCPM	PValue	FDR	Normal	UpDown.Tgw	Pru_1	Pru_2	Pru_3	PruKO_1	PruKO_2	PruKO_3
ENSMUSG00000031779	Ccl22	chemokine (C-C motif) ligand 22	-8.13657	11.1345	0	0	0.00328238	-1	84508	95219	98537	282	312	287
ENSMUSG00000031538	Plat	plasminogen activator, tissue	-6.61872	6.01991	0	0	0.0022557	-1	2464	2996	2509	21	27	24
ENSMUSG00000004296	Il12b	interleukin 12b	-6.58578	8.73113	0	0	0.00312538	-1	15462	18228	18554	166	163	156
ENSMUSG00000026700	Tnfsf4	tumor necrosis factor (ligand) superfamily, member 4	-5.74287	5.72561	0	0	0.00150295	-1	1956	2289	2192	35	34	38
ENSMUSG00000074141	Il4i1	interleukin 4 induced 1	-5.47453	7.94873	0	0	0.00182446	-1	9438	10412	10146	204	201	197
ENSMUSG00000029581	Fscn1	fascin homolog 1, actin bundling protein (Strongylocentrotus purpuratus)	-5.38181	7.98491	0	0	0.00245014	-1	9393	10538	10782	219	225	213
ENSMUSG00000028341	Nr4a3	nuclear receptor subfamily 4, group A, member 3	-5.26691	5.53958	0	0	0.00179515	-1	1723	2070	1826	47	33	50
ENSMUSG00000037944	Ccr7	chemokine (C-C motif) receptor 7	-5.11232	7.27536	0	0	0.00172274	-1	5904	6377	6399	157	158	167
ENSMUSG00000090164	BC035044	cDNA sequence BC035044	-5.04045	5.80361	0	0	0.000863824	-1	2115	2342	2259	67	55	60
ENSMUSG00000021356	Irf4	interferon regulatory factor 4	-5.00521	4.5745	0	0	0.00248793	-1	846	994	1013	24	25	30
ENSMUSG00000026770	Il2ra	interleukin 2 receptor, alpha chain	-4.80965	5.85889	0	0	0.00184171	-1	2083	2453	2411	87	62	72
ENSMUSG00000028965	Tnfrsf9	tumor necrosis factor receptor superfamily, member 9	-4.79375	4.63443	0	0	0.00130877	-1	912	1027	1021	32	31	32
ENSMUSG00000030162	Olr1	oxidized low density lipoprotein (lectin-like) receptor 1	-4.78412	7.12262	0	0	0.00176347	-1	5291	5937	5464	183	155	203
ENSMUSG00000062488	Ifit3b	interferon-induced protein with tetratricopeptide repeats 3B	4.77912	6.10238	0	0	0.00536566	1	136	101	62	2761	2295	2301
ENSMUSG00000031778	Cx3cl1	chemokine (C-X3-C motif) ligand 1	-4.73938	7.31835	0	0	0.00203339	-1	5835	6680	6582	218	206	214
ENSMUSG00000036019	Tmtc2	transmembrane and tetratricopeptide repeat containing 2	-4.7054	5.03014	0	0	0.000995807	-1	1221	1380	1292	49	33	51
ENSMUSG00000043439	E130012A19Rik	RIKEN cDNA E130012A19 gene	-4.66674	6.38763	0	0	0.00147257	-1	3223	3257	3500	117	105	129
ENSMUSG00000023903	Mmp25	matrix metallopeptidase 25	-4.66511	5.06559	0	0	0.0026266	-1	1166	1449	1373	44	41	55
ENSMUSG00000031523	Dlc1	deleted in liver cancer 1	-4.62782	5.03129	0	0	0.00254249	-1	1161	1451	1278	41	52	47
ENSMUSG00000027200	Sema6d	sema domain, transmembrane domain (TM), and cytoplasmic domain, (semaphorin) 6D	-4.57669	5.57628	0	0	0.0013336	-1	1742	2021	1910	82	69	61
ENSMUSG00000028698	Pik3r3	phosphatidylinositol 3 kinase, regulatory subunit, polypeptide 3 (p55)	-4.55867	4.5674	0	0	0.000870114	-1	904	949	952	30	45	31
ENSMUSG00000051212	Gpr183	G protein-coupled receptor 183	-4.5135	5.17321	0	0	0.000971558	-1	1351	1528	1399	58	48	61
ENSMUSG00000003352	Cacnb3	calcium channel, voltage-dependent, beta 3 subunit	-4.49505	5.09552	0	0	0.00287011	-1	1178	1436	1437	56	57	47
ENSMUSG00000018341	Il12rb2	interleukin 12 receptor, beta 2	-4.47709	5.72356	0	0	0.0012918	-1	1920	2206	2140	87	76	88
ENSMUSG00000025321	Itgb8	integrin beta 8	-4.46369	5.24187	0	0	0.00173935	-1	1391	1646	1445	69	64	48
ENSMUSG00000021614	Vcan	versican	-4.38701	8.64556	0	0	0.00366279	-1	14190	17519	15800	641	703	676
ENSMUSG00000032487	Ptgs2	prostaglandin-endoperoxide synthase 2	-4.37644	10.5218	0	0	0.00209746	-1	54131	61907	58248	2672	2369	2451
ENSMUSG00000027562	Car2	carbonic anhydrase 2	-4.19917	5.81357	0	0	0.00193867	-1	2005	2238	2364	112	104	105
ENSMUSG00000045573	Penk	preproenkephalin	-4.10748	4.44268	0	0	0.00143889	-1	823	827	883	39	45	47
ENSMUSG00000024743	Syt7	synaptotagmin VII	-4.10477	4.65187	0	0	0.0012628	-1	903	1025	1006	51	51	50
ENSMUSG00000021703	Serinc5	serine incorporator 5	-4.05896	6.60755	0	0	0.00289425	-1	3355	4189	3878	193	192	226
ENSMUSG00000030790	Adm	adrenomedullin	-4.05182	4.28814	0	0	0.00105256	-1	749	803	719	42	44	36
ENSMUSG00000017861	Mybl2	myeloblastosis oncogene-like 2	-4.01572	5.6163	0	0	0.00218519	-1	1707	1988	2029	125	89	102
ENSMUSG00000034612	Chst11	carbohydrate sulfotransferase 11	-3.97111	7.16609	0	0	0.0017188	-1	5221	5971	5568	335	301	318
ENSMUSG00000016494	Cd34	CD34 antigen	-3.94299	4.57422	0	0	0.000640909	-1	892	959	909	51	59	50
ENSMUSG00000006800	Sulf2	sulfatase 2	-3.8585	5.91395	0	0	0.00193727	-1	2079	2488	2426	148	143	139
ENSMUSG00000028212	Ccne2	cyclin E2	-3.73867	5.87875	0	0	0.00137524	-1	2077	2413	2297	162	127	165
ENSMUSG00000020649	Rrm2	ribonucleotide reductase M2	-3.7105	6.75572	0	0	0.00254988	-1	3801	4325	4328	254	289	305
ENSMUSG00000039748	Exo1	exonuclease 1	-3.67679	4.77711	0	0	0.00125722	-1	975	1091	1075	64	80	75
ENSMUSG00000075602	Ly6a	lymphocyte antigen 6 complex, locus A	3.64248	4.65974	0	0	0.00129333	1	84	83	65	956	787	852
ENSMUSG00000071637	Cebpd	CCAAT/enhancer binding protein (C/EBP), delta	3.63147	5.36137	0	0	0.00277518	1	155	128	97	1453	1408	1346
ENSMUSG00000041633	Kctd12b	potassium channel tetramerisation domain containing 12b	-3.60949	5.03094	0	0	0.00188298	-1	1200	1339	1198	68	88	117
ENSMUSG00000078780	Gm5150	predicted gene 5150	3.58168	5.54218	0	0	0.00238261	1	181	145	119	1768	1472	1531
ENSMUSG00000089942	Pira2	paired-Ig-like receptor A2	3.47571	6.12397	0	0	0.00309484	1	289	243	181	2509	2171	2420
ENSMUSG00000037474	Dtl	denticleless homolog (Drosophila)	-3.46083	5.39272	0	0	0.00160946	-1	1467	1711	1590	113	141	132
ENSMUSG00000070691	Runx3	runt related transcription factor 3	-3.44657	6.04507	0	0	0.00100277	-1	2340	2641	2517	223	198	193
ENSMUSG00000060594	Layn	layilin	-3.44183	5.39818	0	0	0.00123605	-1	1492	1733	1559	143	114	136
ENSMUSG00000030091	Nup210	nucleoporin 210	-3.44044	6.87688	0	0	0.00270747	-1	3931	4726	4702	364	345	389
ENSMUSG00000047798	Cd300lf	CD300 antigen like family member F	3.41726	5.54738	0	0	0.00200021	1	196	166	134	1608	1435	1699
ENSMUSG00000032690	Oas2	2'-5' oligoadenylate synthetase 2	3.39097	6.88969	0	0	0.00402471	1	487	438	355	4513	3518	4007
ENSMUSG00000071068	Treml2	triggering receptor expressed on myeloid cells-like 2	3.3177	4.55884	0	0	0.000915899	1	87	101	78	860	726	788
ENSMUSG00000028874	Fgr	Gardner-Rasheed feline sarcoma viral (Fgr) oncogene homolog	3.30521	5.59631	0	0	0.000892323	1	202	196	153	1693	1505	1673
ENSMUSG00000032715	Trib3	tribbles homolog 3 (Drosophila)	3.30399	4.78644	0	0	0.00100002	1	114	95	105	943	857	975
ENSMUSG00000022098	Bmp1	bone morphogenetic protein 1	-3.27626	5.72373	0	0	0.000975616	-1	1845	2072	2018	193	169	185
ENSMUSG00000043939	A530064D06Rik	RIKEN cDNA A530064D06 gene	3.23129	5.09052	0	0	0.00155047	1	146	149	111	1162	1123	1121
ENSMUSG00000020534	Shmt1	serine hydroxymethyltransferase 1 (soluble)	-3.18614	5.4702	0	0	0.000852138	-1	1578	1671	1694	174	158	153
ENSMUSG00000027219	Slc28a2	solute carrier family 28 (sodium-coupled nucleoside transporter), member 2	3.1683	6.33341	0	0	0.00301378	1	374	334	293	3098	2384	2585
ENSMUSG00000038264	Sema7a	sema domain, immunoglobulin domain (Ig), and GPI membrane anchor, (semaphorin) 7A	-3.16512	5.72972	0	0	0.00166434	-1	1779	2073	2065	212	180	197
ENSMUSG00000030789	Itgax	integrin alpha X	-3.14532	4.77682	0	0	0.000607653	-1	981	1061	1001	102	97	108
ENSMUSG00000028613	Lrp8	low density lipoprotein receptor-related protein 8, apolipoprotein e receptor	-3.1432	5.93829	0	0	0.000898379	-1	2143	2419	2266	234	218	238
ENSMUSG00000022661	Cd200	CD200 antigen	-3.13923	5.40507	0	0	0.00100083	-1	1514	1647	1552	198	131	149
ENSMUSG00000054434	Tmem120b	transmembrane protein 120B	-3.11666	5.41661	0	0	0.000711951	-1	1508	1624	1608	173	157	158
ENSMUSG00000036273	Lrrk2	leucine-rich repeat kinase 2	-3.11406	5.93207	0	0	0.00237293	-1	1992	2485	2312	224	230	245
ENSMUSG00000000184	Ccnd2	cyclin D2	-3.11113	6.90814	0	0	0.00203815	-1	4068	4765	4531	515	414	453
ENSMUSG00000001436	Slc19a1	solute carrier family 19 (folate transporter), member 1	-3.1049	5.99295	0	0	0.0012601	-1	2172	2449	2451	250	229	255
ENSMUSG00000063193	Cd300lb	CD300 antigen like family member B	3.09925	6.01111	0	0	0.000955399	1	297	299	240	2279	1975	2153
ENSMUSG00000026832	Cytip	cytohesin 1 interacting protein	-3.08898	7.9255	0	0	0.00302355	-1	8488	9596	8930	866	961	1000
ENSMUSG00000020527	Myo19	myosin XIX	-3.0504	5.43448	0	0	0.00172524	-1	1448	1736	1597	193	166	156
ENSMUSG00000024232	Bambi	BMP and activin membrane-bound inhibitor	-3.00522	4.68464	0	0	0.000645888	-1	903	965	956	108	100	106
ENSMUSG00000060586	H2-Eb1	histocompatibility 2, class II antigen E beta	-2.99902	6.06886	0	0	0.000917166	-1	2359	2522	2515	305	231	291
ENSMUSG00000043157	Arl11	ADP-ribosylation factor-like 11	2.9956	5.18163	0	0	0.000867681	1	188	165	148	1274	1098	1203
ENSMUSG00000031762	Mt2	metallothionein 2	-2.97291	7.70787	0	0	0.00249129	-1	7642	7578	7778	818	862	934
ENSMUSG00000025153	Fasn	fatty acid synthase	-2.9706	7.78129	0	0	0.00302473	-1	7099	8748	8393	907	885	965
ENSMUSG00000089774	Slc5a3	solute carrier family 5 (inositol transporters), member 3	-2.95711	5.48426	0	0	0.00154756	-1	1526	1731	1653	201	203	160
ENSMUSG00000004043	Stat5a	signal transducer and activator of transcription 5A	-2.9332	7.27056	0	0	0.00205135	-1	5175	5863	5907	667	637	676
ENSMUSG00000025747	Tyms	thymidylate synthase	-2.91917	6.3841	0	0	0.00145563	-1	2837	3075	3233	380	342	358
ENSMUSG00000001467	Cyp51	cytochrome P450, family 51	-2.80508	6.88924	0	0	0.00236644	-1	4033	4384	4444	525	575	540
ENSMUSG00000021843	Ktn1	kinectin 1	-2.78657	7.60678	0	0	0.00194663	-1	6570	7531	7042	1012	841	885
ENSMUSG00000040026	Saa3	serum amyloid A 3	2.78181	10.657	0	0	0.00295681	1	9066	8291	8068	57183	48135	51242
ENSMUSG00000027203	Dut	deoxyuridine triphosphatase	-2.77934	5.83335	0	0	0.000922335	-1	1943	2103	2119	270	255	277
ENSMUSG00000040710	St8sia4	ST8 alpha-N-acetyl-neuraminide alpha-2,8-sialyltransferase 4	-2.75738	6.1145	0	0	0.00180931	-1	2302	2754	2435	361	276	353
ENSMUSG00000040204	2810417H13Rik	RIKEN cDNA 2810417H13 gene	-2.74979	5.92369	0	0	0.00212055	-1	1984	2252	2313	269	274	326
ENSMUSG00000046179	E2f8	E2F transcription factor 8	-2.74708	5.24278	0	0	0.000992973	-1	1284	1418	1375	166	183	193
ENSMUSG00000047139	Cd24a	CD24a antigen	-2.72648	5.31017	0	0	0.00110391	-1	1320	1496	1452	217	173	186
ENSMUSG00000003948	Mmd	monocyte to macrophage differentiation-associated	-2.72265	7.82459	0	0	0.00173376	-1	7660	8372	8404	1138	1048	1120
ENSMUSG00000032561	Acpp	acid phosphatase, prostate	-2.71964	5.74098	0	0	0.000751736	-1	1823	2017	1913	281	248	251
ENSMUSG00000006782	Cnp	2',3'-cyclic nucleotide 3' phosphodiesterase	2.71095	5.81932	0	0	0.00149972	1	339	306	282	1812	1767	1842
ENSMUSG00000027611	Procr	protein C receptor, endothelial	-2.69185	8.52773	0	0	0.00179304	-1	12461	13891	13338	1869	1760	1853
ENSMUSG00000029380	Cxcl1	chemokine (C-X-C motif) ligand 1	-2.68341	5.92767	0	0	0.00103115	-1	2211	2201	2110	293	289	325
ENSMUSG00000090523	Gypc	glycophorin C	-2.67295	6.22656	0	0	0.00112618	-1	2493	2816	2720	396	327	402
ENSMUSG00000022534	Mefv	Mediterranean fever	2.64528	6.31936	0	0	0.00105481	1	490	467	408	2669	2389	2576
ENSMUSG00000032902	Slc16a1	solute carrier family 16 (monocarboxylic acid transporters), member 1	-2.64041	6.72267	0	0	0.0014003	-1	3562	3934	3795	549	512	556
ENSMUSG00000058672	Tubb2a	tubulin, beta 2A class IIA	2.63005	5.53511	0	0	0.00118582	1	304	255	240	1551	1378	1495
ENSMUSG00000079017	Ifi27l2a	interferon, alpha-inducible protein 27 like 2A	2.59895	5.8433	0	0	0.00105314	1	371	320	317	1880	1718	1862
ENSMUSG00000024885	Aldh3b1	aldehyde dehydrogenase 3 family, member B1	2.59652	6.26516	0	0	0.00130065	1	501	439	413	2572	2249	2500
ENSMUSG00000049723	Mmp12	matrix metallopeptidase 12	2.58561	7.13311	0	0	0.00246569	1	905	794	786	4554	4330	4444
ENSMUSG00000029246	Ppat	phosphoribosyl pyrophosphate amidotransferase	-2.5634	6.37205	0	0	0.000897016	-1	2772	3046	2966	464	432	431
ENSMUSG00000026509	Capn2	calpain 2	2.55959	6.47183	0	0	0.00195594	1	579	567	451	2985	2624	2808
ENSMUSG00000058258	Idi1	isopentenyl-diphosphate delta isomerase	-2.55886	6.40913	0	0	0.00109576	-1	2883	3103	3020	430	458	476
ENSMUSG00000025025	Mxi1	Max interacting protein 1	-2.5556	5.98181	0	0	0.000953207	-1	2110	2316	2268	333	311	373
ENSMUSG00000001918	Slc1a5	solute carrier family 1 (neutral amino acid transporter), member 5	-2.55243	7.38035	0	0	0.00159203	-1	5672	6079	5911	899	882	906
ENSMUSG00000032740	Ccdc88a	coiled coil domain containing 88A	-2.54512	7.24382	0	0	0.00184811	-1	4969	5775	5325	894	743	823
ENSMUSG00000028717	Tal1	T cell acute lymphocytic leukemia 1	-2.53252	6.20302	0	0	0.00126436	-1	2442	2700	2647	461	372	370
ENSMUSG00000003824	Syce2	synaptonemal complex central element protein 2	-2.52755	5.72543	0	0	0.000932429	-1	1781	1871	1931	297	275	293
ENSMUSG00000038776	Ephx1	epoxide hydrolase 1, microsomal	-2.52134	5.07426	0	0	0.000767033	-1	1161	1211	1176	175	167	210
ENSMUSG00000032754	Slc8b1	solute carrier family 8 (sodium/lithium/calcium exchanger), member B1	2.5109	6.63446	0	0	0.00216983	1	675	576	587	3213	2899	3261
ENSMUSG00000029687	Ezh2	enhancer of zeste homolog 2 (Drosophila)	-2.50397	5.98048	0	0	0.001264	-1	2076	2267	2308	337	332	378
ENSMUSG00000006219	Fblim1	filamin binding LIM protein 1	2.50319	5.83189	0	0	0.00153548	1	393	365	301	1910	1642	1819
ENSMUSG00000031403	Dkc1	dyskeratosis congenita 1, dyskerin	-2.4966	6.43449	0	0	0.00115079	-1	2859	3076	3174	504	454	484
ENSMUSG00000042759	Apobr	apolipoprotein B receptor	2.47066	6.41383	0	0	0.00128088	1	584	522	510	2883	2434	2700
ENSMUSG00000073412	Lst1	leukocyte specific transcript 1	2.46545	7.14413	0	0	0.00228799	1	964	901	825	4857	4027	4417
ENSMUSG00000020547	Bzw2	basic leucine zipper and W2 domains 2	-2.45013	5.42819	0	0	0.000770446	-1	1473	1514	1516	235	238	263
ENSMUSG00000030103	Bhlhe40	basic helix-loop-helix family, member e40	-2.44217	7.55182	0	0	0.0019579	-1	6245	6821	6603	1040	1045	1144
ENSMUSG00000024521	Pmaip1	phorbol-12-myristate-13-acetate-induced protein 1	-2.44076	6.03597	0	0	0.00103437	-1	2171	2468	2232	406	360	364
ENSMUSG00000040511	Pvr	poliovirus receptor	-2.43261	7.34874	0	0	0.00155321	-1	5456	6021	5596	1008	843	976
ENSMUSG00000092274	Neat1	nuclear paraspeckle assembly transcript 1 (non-protein coding)	2.42524	9.00942	0	0	0.00218841	1	3423	3525	3096	16867	14668	16706
ENSMUSG00000028497	Hacd4	3-hydroxyacyl-CoA dehydratase 4	2.41526	5.96262	0	0	0.00132312	1	445	423	353	2054	1787	1984
ENSMUSG00000031596	Slc7a2	solute carrier family 7 (cationic amino acid transporter, y+ system), member 2	-2.39019	7.05386	0	0	0.00206145	-1	4200	4960	4694	788	748	822
ENSMUSG00000027597	Ahcy	S-adenosylhomocysteine hydrolase	-2.35036	6.11566	0	0	0.00143697	-1	2251	2433	2499	400	422	435
ENSMUSG00000020471	Pold2	polymerase (DNA directed), delta 2, regulatory subunit	-2.34141	6.10213	0	0	0.000730741	-1	2271	2440	2399	428	406	419
ENSMUSG00000055541	Lair1	leukocyte-associated Ig-like receptor 1	2.33812	6.22781	0	0	0.00165428	1	554	535	446	2508	2145	2289
ENSMUSG00000020178	Adora2a	adenosine A2a receptor	-2.32188	5.86833	0	0	0.00111524	-1	1948	1982	2099	385	327	366
ENSMUSG00000031432	Prps1	phosphoribosyl pyrophosphate synthetase 1	-2.31066	5.69056	0	0	0.00129571	-1	1630	1896	1800	325	318	315
ENSMUSG00000056145	AI504432	expressed sequence AI504432	-2.27666	5.78798	0	0	0.000879277	-1	1826	2026	1824	359	332	355
ENSMUSG00000043895	S1pr2	sphingosine-1-phosphate receptor 2	2.26654	6.15286	0	0	0.000985832	1	545	494	479	2279	2021	2232
ENSMUSG00000028042	Zbtb7b	zinc finger and BTB domain containing 7B	2.23284	6.31154	0	0	0.00144549	1	624	579	525	2636	2224	2408
ENSMUSG00000105987			-2.23235	7.92507	0	0	0.00193685	-1	7751	8431	8691	1616	1500	1611
ENSMUSG00000026822	Lcn2	lipocalin 2	2.2314	6.30307	0	0	0.00113287	1	574	595	551	2642	2250	2330
ENSMUSG00000034786	Gpsm3	G-protein signalling modulator 3 (AGS3-like, C. elegans)	2.23066	5.43851	0	0	0.000715143	1	335	311	298	1385	1222	1355
ENSMUSG00000026974	Zmynd19	zinc finger, MYND domain containing 19	-2.22076	5.81869	0	0	0.000986124	-1	1804	1967	1986	382	357	364
ENSMUSG00000028633	Ctps	cytidine 5'-triphosphate synthase	-2.2101	6.16033	0	0	0.00112684	-1	2247	2536	2510	489	431	488
ENSMUSG00000061288	Taok3	TAO kinase 3	2.20319	6.21368	0	0	0.00120257	1	593	541	508	2386	2058	2321
ENSMUSG00000017756	Slc12a7	solute carrier family 12, member 7	2.20307	6.24714	0	0	0.00134283	1	598	588	495	2375	2170	2372
ENSMUSG00000057672	Pkn1	protein kinase N1	2.19795	5.7996	0	0	0.00107262	1	397	459	381	1842	1545	1688
ENSMUSG00000058392	Rrp1b	ribosomal RNA processing 1 homolog B (S. cerevisiae)	-2.19718	5.82072	0	0	0.00118554	-1	1764	2033	1955	378	348	394
ENSMUSG00000085156	Gm11974	predicted gene 11974	-2.19388	5.81351	0	0	0.001036	-1	1872	1901	1940	374	380	361
ENSMUSG00000038387	Rras	Harvey rat sarcoma oncogene, subgroup R	2.16444	5.49327	0	0	0.000938411	1	359	326	333	1397	1256	1428
ENSMUSG00000034616	Ssh3	slingshot homolog 3 (Drosophila)	2.15497	6.01895	0	0	0.000991521	1	531	478	465	2049	1829	1992
ENSMUSG00000015176	Nolc1	nucleolar and coiled-body phosphoprotein 1	-2.12947	7.9224	0	0	0.0016837	-1	7726	8468	8319	1726	1611	1664
ENSMUSG00000039985	Fam60a	family with sequence similarity 60, member A	-2.12087	6.3255	0	0	0.000999565	-1	2550	2758	2777	565	504	592
ENSMUSG00000023952	Gtpbp2	GTP binding protein 2	2.11942	6.52754	0	0	0.00119463	1	752	740	649	2882	2611	2821
ENSMUSG00000031451	Gas6	growth arrest specific 6	2.11807	5.49311	0	0	0.000744143	1	364	352	329	1426	1283	1346
ENSMUSG00000075122	Cd80	CD80 antigen	-2.05346	6.19288	0	0	0.000967881	-1	2299	2574	2439	584	481	509
ENSMUSG00000021298	Gpr132	G protein-coupled receptor 132	-2.04408	6.30077	0	0	0.000814014	-1	2543	2715	2607	556	549	598
ENSMUSG00000011257	Pabpc4	poly(A) binding protein, cytoplasmic 4	-2.02319	6.54754	0	0	0.00111125	-1	2900	3197	3214	709	646	691
ENSMUSG00000028484	Psip1	PC4 and SFRS1 interacting protein 1	-2.01011	5.84494	0	0	0.000684028	-1	1830	1947	1929	453	380	433
ENSMUSG00000012519	Mlkl	mixed lineage kinase domain-like	2.0012	6.28581	0	0	0.000919896	1	666	668	600	2378	2201	2338
ENSMUSG00000005802	Slc30a4	solute carrier family 30 (zinc transporter), member 4	-1.99896	6.51352	0	0	0.00121998	-1	2805	3221	3042	685	622	719
ENSMUSG00000021065	Fut8	fucosyltransferase 8	-1.98118	6.18917	0	0	0.000736156	-1	2384	2415	2415	561	507	565
ENSMUSG00000042608	Stk40	serine/threonine kinase 40	1.92054	6.04776	0	0	0.000852333	1	582	603	530	2079	1784	1942
ENSMUSG00000032477	Cdc25a	cell division cycle 25A	-1.88577	6.02111	0	0	0.000752725	-1	2003	2198	2134	521	490	520
ENSMUSG00000007872	Id3	inhibitor of DNA binding 3	1.81107	5.99519	0	0	0.000686465	1	577	572	605	1923	1719	1860
ENSMUSG00000015749	Anp32e	acidic (leucine-rich) nuclear phosphoprotein 32 family, member E	-1.79957	6.44415	0	0	0.000866638	-1	2646	2924	2819	745	691	716
ENSMUSG00000017493	Igfbp4	insulin-like growth factor binding protein 4	-2.965	8.7378	6.91691904177745e-323	4.95053777132929e-321	0.00357089	-1	14411	16296	16293	1655	1742	1968
ENSMUSG00000032666	1700025G04Rik	RIKEN cDNA 1700025G04 gene	-2.24448	5.72781	5.82997462092671e-322	4.1457048342539e-320	0.00124794	-1	1670	1915	1837	333	340	348
ENSMUSG00000020828	Pld2	phospholipase D2	2.00748	5.41117	8.69555536680594e-322	6.1437063060359e-320	0.000653123	1	348	366	337	1355	1150	1274
ENSMUSG00000024030	Abcg1	ATP-binding cassette, sub-family G (WHITE), member 1	2.52177	6.98856	1.02765654334979e-321	7.21434656057388e-320	0.00239672	1	835	819	683	4164	3668	4170
ENSMUSG00000025001	Hells	helicase, lymphoid specific	-2.45405	6.26328	1.16599492418534e-321	8.13380272748444e-320	0.00195222	-1	2470	2771	2811	426	460	424
ENSMUSG00000038508	Gdf15	growth differentiation factor 15	3.78154	4.22867	1.37844315189708e-321	9.55522959056971e-320	0.00120892	1	65	43	49	704	597	634
ENSMUSG00000030223	Ptpro	protein tyrosine phosphatase, receptor type, O	2.85446	5.19235	4.65903904028295e-321	3.20949984194932e-319	0.00153722	1	206	190	154	1190	1150	1214
ENSMUSG00000020532	Acaca	acetyl-Coenzyme A carboxylase alpha	-2.06139	6.41869	7.96433821096089e-321	5.45236024781024e-319	0.00131295	-1	2630	3101	2834	628	569	635
ENSMUSG00000024665	Fads2	fatty acid desaturase 2	-4.70679	4.76472	4.0355281952313e-320	2.74565619166418e-318	0.0035151	-1	964	1176	1095	18	53	39
ENSMUSG00000020634	Ubxn2a	UBX domain protein 2A	-2.08445	5.53122	7.91473402011843e-319	5.35191423168249e-317	0.000846767	-1	1461	1629	1547	349	283	345
ENSMUSG00000028614	Ndc1	NDC1 transmembrane nucleoporin	-1.7759	6.17356	5.16421128184271e-318	3.47072786256687e-316	0.000746226	-1	2242	2363	2320	609	553	645
ENSMUSG00000035711	Dok3	docking protein 3	2.77781	5.71441	7.0127974210094e-318	4.68454868711559e-316	0.00198556	1	323	270	235	1830	1568	1684
ENSMUSG00000021556	Golm1	golgi membrane protein 1	-2.57251	5.35204	1.74754467512257e-316	1.16032755496758e-314	0.00121805	-1	1323	1523	1484	226	200	224
ENSMUSG00000006205	Htra1	HtrA serine peptidase 1	-2.43739	5.21795	1.48183952549488e-314	9.78014086826622e-313	0.000869793	-1	1255	1293	1338	222	197	222
ENSMUSG00000027624	Epb4.1l1	erythrocyte protein band 4.1 like 1	1.99752	5.7796	1.70555523448578e-314	1.11896605919762e-312	0.000946559	1	478	473	413	1712	1536	1620
ENSMUSG00000026271	Gpr35	G protein-coupled receptor 35	-1.93069	6.14877	6.21386715952422e-313	4.05261797824102e-311	0.00100813	-1	2175	2446	2348	571	534	527
ENSMUSG00000010358	Ifi35	interferon-induced protein 35	2.07805	6.46027	5.81685941390493e-311	0	0.00145675	1	748	715	628	2740	2513	2636
ENSMUSG00000021676	Iqgap2	IQ motif containing GTPase activating protein 2	1.87438	5.9842	1.54331693499945e-310	0	0.00087911	1	567	588	527	1879	1772	1857
ENSMUSG00000058163	Gm5431	predicted gene 5431	4.18292	5.29199	0	3.40212e-307	0.00421069	1	119	82	52	1516	1268	1335
ENSMUSG00000006281	Tep1	telomerase associated protein 1	1.93609	6.90858	2.15929e-307	1.3757e-305	0.00137874	1	1038	1063	988	3710	3232	3628
ENSMUSG00000009575	Cbx5	chromobox 5	-2.19104	7.76342	9.03058e-307	5.72041e-305	0.00201743	-1	6745	7719	7670	1520	1323	1488
ENSMUSG00000028859	Csf3r	colony stimulating factor 3 receptor (granulocyte)	3.34178	7.68053	1.10126e-306	6.93604e-305	0.0045506	1	829	848	610	7192	6518	7000
ENSMUSG00000026234	Ncl	nucleolin	-1.92263	10.3922	2.13326e-306	1.33595e-304	0.00173714	-1	42050	45431	44578	10767	9616	10744
ENSMUSG00000050395	Tnfsf15	tumor necrosis factor (ligand) superfamily, member 15	-3.02256	4.85879	1.08475e-305	6.75487e-304	0.00141008	-1	998	1168	1030	129	108	114
ENSMUSG00000010307	Tmem86a	transmembrane protein 86A	2.46367	5.89481	1.73826e-304	1.07635e-302	0.00198865	1	411	374	347	1886	1664	2038
ENSMUSG00000015396	Cd83	CD83 antigen	-1.97581	7.9108	1.31064e-302	8.07033e-301	0.0016721	-1	7638	8174	8002	1826	1761	1816
ENSMUSG00000037706	Cd81	CD81 antigen	-2.0342	8.17482	2.01081e-302	1.23129e-300	0.00181572	-1	9123	9827	9881	2115	2023	2145
ENSMUSG00000024013	Fgd2	FYVE, RhoGEF and PH domain containing 2	2.68706	5.71826	6.96441e-301	4.24098e-299	0.0020047	1	337	292	248	1831	1562	1661
ENSMUSG00000022508	Bcl6	B cell leukemia/lymphoma 6	2.94069	5.58616	2.18115e-300	1.32092e-298	0.00236635	1	272	229	185	1710	1442	1563
ENSMUSG00000020914	Top2a	topoisomerase (DNA) II alpha	-2.59422	7.63653	4.03472e-300	2.43009e-298	0.00287148	-1	6447	7371	7376	986	1036	1106
ENSMUSG00000068245	Phf11d	PHD finger protein 11D	2.33246	6.32059	1.05647e-298	6.3285e-297	0.00198408	1	595	550	497	2754	2262	2387
ENSMUSG00000066861	Oas1g	2'-5' oligoadenylate synthetase 1G	2.88159	6.31396	6.93677e-298	4.13281e-296	0.00319701	1	463	385	330	2760	2482	2522
ENSMUSG00000037280	Galnt6	UDP-N-acetyl-alpha-D-galactosamine:polypeptide N-acetylgalactosaminyltransferase 6	2.19812	6.14599	7.25095e-298	4.29677e-296	0.00164018	1	577	534	460	2212	2021	2211
ENSMUSG00000024597	Slc12a2	solute carrier family 12, member 2	-3.30128	5.14146	9.20106e-298	5.42321e-296	0.00243439	-1	1170	1478	1321	126	115	118
ENSMUSG00000027006	Dnajc10	DnaJ (Hsp40) homolog, subfamily C, member 10	-2.24721	8.34188	1.93246e-297	1.13296e-295	0.00227935	-1	10410	11614	11256	2023	2019	2210
ENSMUSG00000025980	Hspd1	heat shock protein 1 (chaperonin)	-1.95014	9.49591	5.34343e-297	3.11615e-295	0.00180926	-1	22646	24121	24448	5860	5080	5537
ENSMUSG00000053641	Dennd4a	DENN/MADD domain containing 4A	-2.46119	7.6511	7.75224e-297	4.49712e-295	0.00262502	-1	6233	7560	7340	1182	1044	1201
ENSMUSG00000038058	Nod1	nucleotide-binding oligomerization domain containing 1	2.538	5.35648	1.34362e-296	7.7536e-295	0.00142804	1	271	257	218	1424	1182	1271
ENSMUSG00000041836	Ptpre	protein tyrosine phosphatase, receptor type, E	1.91375	5.77194	4.56642e-296	2.62141e-294	0.000904942	1	498	494	429	1670	1491	1625
ENSMUSG00000069892	9930111J21Rik2	RIKEN cDNA 9930111J21 gene 2	3.51373	5.90601	1.95151e-295	1.11449e-293	0.00391785	1	242	189	167	2340	1872	1910
ENSMUSG00000027947	Il6ra	interleukin 6 receptor, alpha	2.70333	5.35466	8.56621e-293	4.86684e-291	0.00176774	1	250	248	177	1349	1239	1341
ENSMUSG00000023832	Acat2	acetyl-Coenzyme A acetyltransferase 2	-3.12344	4.82747	4.98042e-292	2.81509e-290	0.00169601	-1	967	1134	1047	101	120	101
ENSMUSG00000057113	Npm1	nucleophosmin 1	-1.82539	9.98215	5.1543e-292	2.8985e-290	0.00163929	-1	31719	33591	32639	8785	7644	8277
ENSMUSG00000032725	Folr2	folate receptor 2 (fetal)	2.60735	4.91793	9.30973e-292	5.20873e-290	0.00105982	1	193	183	152	1033	870	976
ENSMUSG00000034744	Nagk	N-acetylglucosamine kinase	1.825	5.51535	1.24534e-291	6.93237e-290	0.000592562	1	411	432	405	1392	1245	1315
ENSMUSG00000042489	Clspn	claspin	-2.83184	4.9186	6.13168e-291	3.39615e-289	0.00135626	-1	1010	1152	1117	126	131	154
ENSMUSG00000048677	Tpcn2	two pore segment channel 2	1.86847	6.06032	1.57838e-289	8.69844e-288	0.00103097	1	631	603	545	2055	1808	1945
ENSMUSG00000023150	Ivns1abp	influenza virus NS1A binding protein	-1.95849	7.98461	9.4253e-289	5.16844e-287	0.00174259	-1	7819	8732	8462	1960	1842	1942
ENSMUSG00000037946	Fgd3	FYVE, RhoGEF and PH domain containing 3	1.99312	6.17991	1.19421e-287	6.51613e-286	0.00133498	1	649	606	550	2315	1978	2135
ENSMUSG00000039959	Hip1	huntingtin interacting protein 1	2.17391	5.76875	2.38288e-287	1.2938e-285	0.00146646	1	410	420	397	1861	1469	1627
ENSMUSG00000057948	Unc13d	unc-13 homolog D (C. elegans)	2.08527	5.16702	6.75486e-286	3.64961e-284	0.000533908	1	284	289	276	1136	1004	1081
ENSMUSG00000040345	Arhgap9	Rho GTPase activating protein 9	2.10397	5.50283	7.88166e-286	4.23764e-284	0.00114908	1	378	353	329	1397	1323	1351
ENSMUSG00000023249	Parp3	poly (ADP-ribose) polymerase family, member 3	3.51797	4.58208	6.01849e-284	3.22019e-282	0.00222731	1	91	79	68	927	728	789
ENSMUSG00000030798	Cd37	CD37 antigen	1.65323	6.47254	2.07279e-283	1.10369e-281	0.000879053	1	894	888	875	2652	2356	2462
ENSMUSG00000044703	Phf11a	PHD finger protein 11A	3.03651	5.12684	1.02406e-281	5.42652e-280	0.00227189	1	194	147	129	1255	1047	1152
ENSMUSG00000039232	Stx11	syntaxin 11	-1.73289	6.26449	1.58026e-281	8.33379e-280	0.000906269	-1	2306	2608	2416	670	625	674
ENSMUSG00000037816	Fbxw17	F-box and WD-40 domain protein 17	2.04122	5.55735	2.05704e-281	1.07965e-279	0.00110031	1	360	372	409	1518	1317	1364
ENSMUSG00000013707	Tnfaip8l2	tumor necrosis factor, alpha-induced protein 8-like 2	2.78746	5.55229	5.57775e-281	2.91365e-279	0.00228448	1	280	227	228	1487	1501	1544
ENSMUSG00000029098	Acox3	acyl-Coenzyme A oxidase 3, pristanoyl	2.06233	5.42508	1.07029e-280	5.56449e-279	0.0010449	1	354	344	330	1290	1250	1295
ENSMUSG00000022517	Mgrn1	mahogunin, ring finger 1	1.63619	6.23765	1.81684e-280	9.40152e-279	0.000765562	1	744	788	746	2195	2029	2101
ENSMUSG00000002068	Ccne1	cyclin E1	-2.82747	5.753	7.39364e-280	3.80807e-278	0.00249277	-1	1737	2002	2117	237	243	256
ENSMUSG00000043832	Clec4a3	C-type lectin domain family 4, member a3	2.08954	6.57044	9.08315e-280	4.65649e-278	0.00174959	1	786	776	681	3005	2716	2809
ENSMUSG00000032202	Rab27a	RAB27A, member RAS oncogene family	-3.77566	4.78515	2.18863e-279	1.11681e-277	0.00302338	-1	926	1108	1143	81	58	68
ENSMUSG00000024663	Rab3il1	RAB3A interacting protein (rabin3)-like 1	2.23383	6.21724	3.41649e-277	1.73533e-275	0.00192671	1	594	546	477	2280	2187	2327
ENSMUSG00000030055	Rab43	RAB43, member RAS oncogene family	1.58487	6.40561	9.76687e-277	4.93809e-275	0.00077255	1	854	903	872	2413	2254	2377
ENSMUSG00000044345	Marveld1	MARVEL (membrane-associating) domain containing 1	-2.27236	5.27317	2.14814e-276	1.08113e-274	0.000985982	-1	1237	1359	1369	257	234	242
ENSMUSG00000001281	Itgb7	integrin beta 7	2.38496	5.55463	7.3849e-276	3.69984e-274	0.00155101	1	339	332	265	1484	1407	1476
ENSMUSG00000024043	Arhgap28	Rho GTPase activating protein 28	-3.57912	4.41267	8.80929e-276	4.39348e-274	0.00193687	-1	726	860	840	61	54	66
ENSMUSG00000029449	Rhof	ras homolog gene family, member f	-3.21787	4.46921	6.15516e-274	3.05595e-272	0.0014797	-1	773	836	860	96	60	81
ENSMUSG00000042462	Dctpp1	dCTP pyrophosphatase 1	-2.63762	5.20581	5.11331e-273	2.5273e-271	0.00162381	-1	1290	1274	1368	193	157	215
ENSMUSG00000053158	Fes	feline sarcoma oncogene	2.21404	6.95116	9.02482e-273	4.4407e-271	0.0021941	1	962	935	825	3792	3521	3973
ENSMUSG00000025324	Atp10a	ATPase, class V, type 10A	-1.87608	6.01803	1.76434e-272	8.6429e-271	0.00109584	-1	1982	2157	2173	556	495	485
ENSMUSG00000028884	Rpa2	replication protein A2	-1.9156	5.8269	1.92082e-272	9.3678e-271	0.00105384	-1	1770	1888	1899	422	435	458
ENSMUSG00000062991	Nrg1	neuregulin 1	-1.94283	6.11183	1.95169e-272	9.47645e-271	0.00127279	-1	2128	2343	2331	505	519	555
ENSMUSG00000054766	Set	SET nuclear oncogene	-1.84999	9.22302	1.74974e-270	8.45863e-269	0.00178522	-1	18406	19758	19920	5000	4545	4847
ENSMUSG00000022489	Pde1b	phosphodiesterase 1B, Ca2+-calmodulin dependent	1.90412	6.00566	1.58525e-269	7.62996e-268	0.00120627	1	573	599	509	2051	1700	1877
ENSMUSG00000020089	Ppa1	pyrophosphatase (inorganic) 1	-1.72543	5.9989	1.85928e-269	8.91001e-268	0.00082585	-1	2002	2080	2001	579	544	520
ENSMUSG00000064120	Mocs1	molybdenum cofactor synthesis 1	1.79756	5.95947	4.79651e-269	2.28862e-267	0.000978982	1	563	619	542	1805	1725	1821
ENSMUSG00000040681	Hmgn1	high mobility group nucleosomal binding domain 1	-1.87778	7.19729	1.4978e-268	7.11584e-267	0.00158098	-1	4526	4839	4948	1209	1086	1185
ENSMUSG00000029009	Mthfr	5,10-methylenetetrahydrofolate reductase	2.79246	7.04503	3.03756e-266	1.43691e-264	0.0036703	1	779	706	581	4617	3877	4321
ENSMUSG00000028832	Stmn1	stathmin 1	-2.77403	7.57953	4.21967e-265	1.98757e-263	0.00372829	-1	6600	6844	7255	805	907	985
ENSMUSG00000031256	Cstf2	cleavage stimulation factor, 3' pre-RNA subunit 2	-1.84321	6.01524	1.95328e-264	9.16128e-263	0.00108946	-1	1942	2153	2175	553	492	516
ENSMUSG00000030766	Arhgap17	Rho GTPase activating protein 17	1.78126	6.36986	2.73654e-264	1.27806e-262	0.00117887	1	824	753	734	2521	2187	2398
ENSMUSG00000070639	Lrrc8b	leucine rich repeat containing 8 family, member B	-2.14747	5.99427	1.05985e-263	4.92899e-262	0.00170726	-1	1962	2326	2163	426	392	482
ENSMUSG00000002107	Celf2	CUGBP, Elav-like family member 2	1.76206	6.3883	1.80355e-263	8.35241e-262	0.00115744	1	804	852	711	2502	2218	2455
ENSMUSG00000074677	Sirpb1c	signal-regulatory protein beta 1C	3.27952	5.21061	4.4741e-263	2.06333e-261	0.0032232	1	173	147	108	1249	1246	1216
ENSMUSG00000031904	Slc7a6	solute carrier family 7 (cationic amino acid transporter, y+ system), member 6	-1.86188	6.06787	5.60996e-263	2.57637e-261	0.00116923	-1	2034	2245	2245	590	464	551
ENSMUSG00000024900	Cpt1a	carnitine palmitoyltransferase 1a, liver	1.85794	6.7751	3.55325e-262	1.62506e-260	0.00149299	1	1004	1004	930	3250	2964	3304
ENSMUSG00000031562	Dctd	dCMP deaminase	-2.90387	4.38941	8.27196e-262	3.7675e-260	0.000935771	-1	717	796	768	85	83	104
ENSMUSG00000006442	Srm	spermidine synthase	-1.97236	6.72637	3.16723e-261	1.43659e-259	0.00168795	-1	3336	3505	3622	853	768	761
ENSMUSG00000026482	Rgl1	ral guanine nucleotide dissociation stimulator,-like 1	2.73146	7.03681	8.6188e-261	3.8933e-259	0.00359501	1	788	745	599	4643	3886	4142
ENSMUSG00000042606	Hirip3	HIRA interacting protein 3	-2.03559	5.28311	1.04362e-260	4.69503e-259	0.000969004	-1	1201	1352	1322	285	268	291
ENSMUSG00000040751	Lat2	linker for activation of T cells family, member 2	2.79083	6.42149	1.80663e-260	8.09458e-259	0.00355306	1	525	423	393	3101	2509	2708
ENSMUSG00000036820	Amdhd2	amidohydrolase domain containing 2	1.96616	5.8305	6.50584e-260	2.90313e-258	0.00130621	1	498	476	463	1654	1612	1749
ENSMUSG00000038623	Tm6sf1	transmembrane 6 superfamily member 1	2.56875	4.90953	2.75981e-259	1.22656e-257	0.00136372	1	201	184	152	1035	869	947
ENSMUSG00000025742	Prps2	phosphoribosyl pyrophosphate synthetase 2	-1.82724	6.22632	6.7025e-259	2.96686e-257	0.00120781	-1	2247	2538	2458	595	582	645
ENSMUSG00000027323	Rad51	RAD51 homolog	-2.76476	5.05696	6.94249e-259	3.0608e-257	0.00186618	-1	1131	1179	1276	144	157	170
ENSMUSG00000026249	Serpine2	serine (or cysteine) peptidase inhibitor, clade E, member 2	-2.73217	4.71054	1.49189e-258	6.55124e-257	0.00127622	-1	929	983	900	155	116	107
ENSMUSG00000041827	Oasl1	2'-5' oligoadenylate synthetase-like 1	3.50125	5.83611	2.01824e-258	8.82738e-257	0.00458235	1	246	179	149	2141	1786	1898
ENSMUSG00000026923	Notch1	notch 1	1.84247	5.55173	7.68017e-258	3.34588e-256	0.000880933	1	420	454	394	1437	1296	1330
ENSMUSG00000025574	Tk1	thymidine kinase 1	-2.48744	6.08521	2.70314e-257	1.17299e-255	0.00261258	-1	2232	2371	2535	339	365	432
ENSMUSG00000038650	Rnh1	ribonuclease/angiogenin inhibitor 1	2.5445	7.5605	8.04305e-257	3.47649e-255	0.00329011	1	1272	1150	1004	6386	5476	6028
ENSMUSG00000019088	Dnase1l1	deoxyribonuclease 1-like 1	2.04385	6.58394	4.46309e-256	1.92157e-254	0.00186504	1	837	740	744	2980	2678	2902
ENSMUSG00000013629	Cad	carbamoyl-phosphate synthetase 2, aspartate transcarbamylase, and dihydroorotase	-2.17871	6.6145	4.83762e-256	2.07472e-254	0.00214205	-1	2990	3611	3362	688	638	637
ENSMUSG00000038732	Mboat1	membrane bound O-acyltransferase domain containing 1	-3.43993	4.70833	7.56669e-256	3.23256e-254	0.00271811	-1	864	1042	1052	83	82	78
ENSMUSG00000034255	Arhgap27	Rho GTPase activating protein 27	2.06498	6.23617	7.82712e-256	3.33091e-254	0.00177283	1	632	634	538	2495	2081	2176
ENSMUSG00000034947	Tmem106a	transmembrane protein 106A	2.51917	7.93092	2.43256e-255	1.03122e-253	0.00330619	1	1663	1480	1352	8286	7211	7560
ENSMUSG00000036390	Gadd45a	growth arrest and DNA-damage-inducible 45 alpha	2.90537	4.37778	1.87305e-254	7.90986e-253	0.00117673	1	108	96	99	737	599	697
ENSMUSG00000035891	Cerk	ceramide kinase	1.48567	6.34978	4.4056e-254	1.85338e-252	0.000697399	1	883	919	860	2316	2103	2242
ENSMUSG00000061666	Gdpd1	glycerophosphodiester phosphodiesterase domain containing 1	2.22002	5.3429	5.84013e-254	2.44752e-252	0.001256	1	314	323	252	1270	1151	1281
ENSMUSG00000098112	Bin2	bridging integrator 2	1.96469	5.75799	7.1788e-254	2.99715e-252	0.00130919	1	493	447	428	1735	1477	1565
ENSMUSG00000026238	Ptma	prothymosin alpha	-1.77112	10.1035	1.00115e-253	4.16402e-252	0.00179294	-1	34383	36233	35033	9326	8716	9600
ENSMUSG00000019773	Fbxo5	F-box protein 5	-2.6048	4.99709	1.53285e-252	6.35153e-251	0.0015542	-1	1090	1114	1186	162	144	192
ENSMUSG00000037266	Rsrp1	arginine/serine rich protein 1	1.71409	8.64735	1.73745e-252	7.17234e-251	0.00161458	1	3845	4040	3745	11912	10724	11452
ENSMUSG00000024712	Rfk	riboflavin kinase	-1.65077	6.37649	3.05943e-252	1.25825e-250	0.000989882	-1	2435	2741	2642	782	667	776
ENSMUSG00000026712	Mrc1	mannose receptor, C type 1	2.90459	7.06657	1.49046e-251	6.10699e-250	0.00422275	1	697	706	557	4113	4265	4709
ENSMUSG00000054843	Atrnl1	attractin like 1	-2.36799	6.22718	1.93168e-251	7.88556e-250	0.00246799	-1	2367	2834	2584	409	464	470
ENSMUSG00000021262	Evl	Ena-vasodilator stimulated phosphoprotein	2.35886	6.11306	6.76045e-251	2.74958e-249	0.0024514	1	537	437	425	2313	2008	2102
ENSMUSG00000078485	Plekhn1	pleckstrin homology domain containing, family N member 1	3.09897	4.40061	1.74219e-250	7.05973e-249	0.00168076	1	111	83	79	769	640	686
ENSMUSG00000026721	Rabgap1l	RAB GTPase activating protein 1-like	-2.56746	4.82319	7.14443e-250	2.88446e-248	0.00125968	-1	916	1062	1017	151	142	158
ENSMUSG00000048279	Sacs	sacsin	-2.12953	5.64152	9.10305e-250	3.66182e-248	0.00158417	-1	1525	1796	1717	383	296	350
ENSMUSG00000023341	Mx2	MX dynamin-like GTPase 2	2.37423	5.76911	4.46371e-249	1.78906e-247	0.00231804	1	422	334	336	1800	1609	1656
ENSMUSG00000005125	Ndrg1	N-myc downstream regulated gene 1	2.21414	6.64283	9.67572e-248	3.86398e-246	0.0023629	1	784	758	656	3346	2832	2945
ENSMUSG00000062937	Mtap	methylthioadenosine phosphorylase	-1.69128	6.74586	7.42464e-247	2.95431e-245	0.00124504	-1	3290	3498	3378	1010	860	944
ENSMUSG00000027811	4930579G24Rik	RIKEN cDNA 4930579G24 gene	-3.55387	4.38271	7.71035e-247	3.05696e-245	0.00242663	-1	711	810	850	65	62	53
ENSMUSG00000038517	Tbkbp1	TBK1 binding protein 1	2.7946	4.30602	1.21263e-246	4.79053e-245	0.000929916	1	116	94	98	652	597	663
ENSMUSG00000033054	Npat	nuclear protein in the AT region	-1.8242	5.78559	5.88509e-246	2.31662e-244	0.00105734	-1	1661	1907	1766	492	399	455
ENSMUSG00000043740	B430306N03Rik	RIKEN cDNA B430306N03 gene	2.82584	6.67919	6.28747e-246	2.46621e-244	0.00399169	1	613	517	440	3409	3143	3403
ENSMUSG00000025795	Rassf3	Ras association (RalGDS/AF-6) domain family member 3	-2.23586	6.70934	7.23587e-246	2.82815e-244	0.00242521	-1	3309	3707	3693	646	622	762
ENSMUSG00000024053	Emilin2	elastin microfibril interfacer 2	2.0996	7.69561	1.00782e-245	3.92515e-244	0.00237511	1	1675	1730	1464	6310	5788	6545
ENSMUSG00000030157	Clec2d	C-type lectin domain family 2, member d	2.1044	6.04108	1.07931e-245	4.18879e-244	0.00186769	1	572	518	450	2082	1878	1960
ENSMUSG00000021608	Lpcat1	lysophosphatidylcholine acyltransferase 1	-1.73972	7.12726	7.34539e-245	2.84073e-243	0.00146733	-1	4243	4606	4501	1209	1123	1238
ENSMUSG00000039936	Pik3cd	phosphatidylinositol 3-kinase catalytic delta polypeptide	2.1684	6.91342	1.11554e-244	4.29913e-243	0.00237447	1	982	925	814	3754	3358	3827
ENSMUSG00000055805	Fmnl1	formin-like 1	2.01099	6.00671	1.88369e-244	7.23415e-243	0.00164819	1	575	536	474	2088	1726	1904
ENSMUSG00000024687	Osbp	oxysterol binding protein	2.15799	5.30946	3.05213e-244	1.16808e-242	0.00120156	1	312	317	271	1318	1097	1178
ENSMUSG00000025395	Prim1	DNA primase, p49 subunit	-2.05013	5.39775	4.76696e-243	1.81804e-241	0.00127155	-1	1304	1435	1464	310	304	292
ENSMUSG00000005672	Kit	kit oncogene	-4.45353	4.5312	9.0702e-243	3.4473e-241	0.0047239	-1	759	1039	936	41	34	36
ENSMUSG00000006411	Pvrl4	poliovirus receptor-related 4	3.53257	4.07102	1.46851e-242	5.56219e-241	0.00190315	1	71	58	36	573	552	584
ENSMUSG00000028587	Orc1	origin recognition complex, subunit 1	-3.07225	4.80377	1.70898e-242	6.45081e-241	0.00240625	-1	925	1053	1106	101	113	113
ENSMUSG00000030203	Dusp16	dual specificity phosphatase 16	-1.92045	7.75413	1.91825e-242	7.21601e-241	0.00199989	-1	6485	7588	7140	1809	1530	1668
ENSMUSG00000035208	Slfn8	schlafen 8	2.39807	7.4031	2.01978e-242	7.57211e-241	0.00308969	1	1223	1125	1000	5826	4824	5150
ENSMUSG00000048163	Selplg	selectin, platelet (p-selectin) ligand	2.06322	7.31964	2.0483e-242	7.653e-241	0.00225453	1	1358	1317	1152	4914	4479	4901
ENSMUSG00000032596	Uba7	ubiquitin-like modifier activating enzyme 7	2.27251	7.065	3.1849e-242	1.18595e-240	0.00269864	1	1022	999	828	4188	3889	4220
ENSMUSG00000009628	Tex15	testis expressed gene 15	-4.04474	3.9551	4.07699e-242	1.51302e-240	0.00221729	-1	548	663	589	27	39	31
ENSMUSG00000029919	Hpgds	hematopoietic prostaglandin D synthase	2.13894	6.30582	8.97964e-242	3.32126e-240	0.00212079	1	650	620	546	2637	2065	2465
ENSMUSG00000024590	Lmnb1	lamin B1	-1.69504	6.1943	2.42653e-241	8.94489e-240	0.0010641	-1	2164	2418	2356	640	588	686
ENSMUSG00000066151	Fkbp15	FK506 binding protein 15	1.89571	7.04024	2.6113e-241	9.59393e-240	0.00182199	1	1194	1206	1060	4124	3548	3841
ENSMUSG00000037822	Smim14	small integral membrane protein 14	2.52635	5.12924	2.93288e-241	1.07396e-239	0.00182161	1	251	207	183	1136	1014	1154
ENSMUSG00000030753	Prkrir	protein-kinase, interferon-inducible double stranded RNA dependent inhibitor, repressor of (P58 repressor)	-1.65376	5.93507	1.05044e-240	3.83374e-239	0.000847288	-1	1793	2021	1942	568	509	557
ENSMUSG00000069874	Irgm2	immunity-related GTPase family M member 2	2.69375	6.77139	1.45502e-240	5.29282e-239	0.00375029	1	683	631	500	3789	3215	3499
ENSMUSG00000024644	Cndp2	CNDP dipeptidase 2 (metallopeptidase M20 family)	2.30951	8.85684	5.32447e-240	1.93047e-238	0.00308336	1	3507	3230	2918	14997	13273	14545
ENSMUSG00000002835	Chaf1a	chromatin assembly factor 1, subunit A (p150)	-2.28265	5.20168	7.72036e-240	2.78996e-238	0.00132642	-1	1159	1331	1290	239	200	255
ENSMUSG00000019987	Arg1	arginase, liver	2.54681	6.40053	2.25083e-239	8.10742e-238	0.00323592	1	535	568	429	2556	2611	2815
ENSMUSG00000021871	Pnp	purine-nucleoside phosphorylase	2.13134	8.36345	4.34258e-239	1.55908e-237	0.00261236	1	2725	2521	2346	10252	9211	10288
ENSMUSG00000003134	Tbc1d8	TBC1 domain family, member 8	-1.65601	6.03616	4.97061e-239	1.77877e-237	0.00092014	-1	1940	2201	2036	589	557	604
ENSMUSG00000022797	Tfrc	transferrin receptor	-1.70512	8.50844	6.25986e-239	2.23289e-237	0.00167565	-1	11062	12182	11367	3264	2909	3311
ENSMUSG00000026207	Speg	SPEG complex locus	2.85643	5.39007	2.10205e-238	7.47381e-237	0.0029493	1	257	193	180	1500	1225	1364
ENSMUSG00000024696	Lpxn	leupaxin	1.83018	6.80915	3.11883e-238	1.10533e-236	0.00164089	1	1071	1024	958	3368	3034	3303
ENSMUSG00000057342	Sphk2	sphingosine kinase 2	1.73818	6.44031	3.17938e-238	1.12318e-236	0.00131548	1	882	824	777	2520	2355	2527
ENSMUSG00000001228	Uhrf1	ubiquitin-like, containing PHD and RING finger domains, 1	-2.55648	7.60308	7.54907e-238	2.65833e-236	0.00359086	-1	6406	7300	6926	939	1076	1106
ENSMUSG00000038188	Scarf1	scavenger receptor class F, member 1	2.47273	5.63594	9.73863e-238	3.41844e-236	0.00228976	1	366	297	277	1585	1503	1576
ENSMUSG00000055296	Tmem245	transmembrane protein 245	-1.73206	6.20879	3.00998e-237	1.05321e-235	0.00117746	-1	2188	2559	2307	670	593	633
ENSMUSG00000064356	mt-Atp8	mitochondrially encoded ATP synthase 8	-2.02158	7.2789	3.53587e-237	1.2333e-235	0.00218466	-1	5094	5547	4828	1143	1024	1237
ENSMUSG00000036606	Plxnb2	plexin B2	1.97785	8.62523	5.07061e-237	1.76304e-235	0.00230046	1	3390	3502	3035	11867	11015	12038
ENSMUSG00000052760	A630001G21Rik	RIKEN cDNA A630001G21 gene	1.71289	5.71438	1.68708e-236	5.84747e-235	0.000897904	1	487	550	486	1611	1337	1517
ENSMUSG00000024818	Slc25a45	solute carrier family 25, member 45	1.92834	6.34916	2.5115e-235	8.67767e-234	0.00171726	1	764	707	632	2504	2293	2356
ENSMUSG00000042476	Abcb4	ATP-binding cassette, sub-family B (MDR/TAP), member 4	-2.32169	4.98905	6.53073e-235	2.24943e-233	0.00119573	-1	1079	1140	1052	174	196	214
ENSMUSG00000030374	Strn4	striatin, calmodulin binding protein 4	1.61014	5.96785	7.48014e-235	2.56841e-233	0.000855074	1	653	612	649	1800	1646	1777
ENSMUSG00000021193	Pitrm1	pitrilysin metallepetidase 1	-1.95484	7.35066	1.98321e-234	6.78848e-233	0.00207672	-1	4871	5651	5589	1328	1125	1261
ENSMUSG00000025746	Il6	interleukin 6	-1.70077	6.9262	3.18862e-234	1.08808e-232	0.00141477	-1	3860	3931	3743	1110	1011	1049
ENSMUSG00000020432	Tcn2	transcobalamin 2	1.5213	6.31789	1.51695e-233	5.16043e-232	0.000867227	1	870	871	815	2282	2096	2177
ENSMUSG00000036875	Dna2	DNA replication helicase 2 homolog (yeast)	-2.48634	4.83597	1.90802e-233	6.47084e-232	0.00134773	-1	937	1041	1017	141	156	180
ENSMUSG00000046591	Ticrr	TOPBP1-interacting checkpoint and replication regulator	-3.51038	4.3566	3.33403e-233	1.12723e-231	0.0026437	-1	690	862	774	74	53	55
ENSMUSG00000021707	Dhfr	dihydrofolate reductase	-2.26845	5.37607	6.59801e-233	2.22395e-231	0.00156871	-1	1392	1376	1484	255	270	263
ENSMUSG00000038963	Slco4a1	solute carrier organic anion transporter family, member 4a1	-1.99598	5.57225	1.43144e-232	4.81017e-231	0.00140431	-1	1438	1649	1626	382	341	332
ENSMUSG00000026204	Ptprn	protein tyrosine phosphatase, receptor type, N	-2.34904	4.58827	1.57346e-232	5.27134e-231	0.000676165	-1	797	844	841	145	144	146
ENSMUSG00000056515	Rab31	RAB31, member RAS oncogene family	1.84774	7.47118	5.54857e-232	1.85322e-230	0.00190116	1	1681	1605	1500	5355	4794	5254
ENSMUSG00000027405	Nop56	NOP56 ribonucleoprotein	-1.77027	8.30087	7.21544e-232	2.40267e-230	0.00184708	-1	9442	10434	10405	2849	2464	2620
ENSMUSG00000000134	Tfe3	transcription factor E3	1.78546	7.09925	1.0788e-231	3.58149e-230	0.00168407	1	1317	1319	1190	4197	3639	3958
ENSMUSG00000024007	Ppil1	peptidylprolyl isomerase (cyclophilin)-like 1	-1.62067	5.6787	9.60058e-231	3.17771e-229	0.000688185	-1	1513	1673	1603	478	440	473
ENSMUSG00000026675	Hsd17b7	hydroxysteroid (17-beta) dehydrogenase 7	-2.27561	4.9244	4.7695e-230	1.57394e-228	0.00108252	-1	973	1069	1070	187	175	212
ENSMUSG00000019464	Ptger1	prostaglandin E receptor 1 (subtype EP1)	2.24259	5.32446	1.14361e-229	3.76265e-228	0.00157777	1	318	285	263	1339	1148	1179
ENSMUSG00000023262	Acy1	aminoacylase 1	-2.75369	4.18402	1.78728e-229	5.86292e-228	0.000721805	-1	629	679	642	77	89	92
ENSMUSG00000032265	Fam46a	family with sequence similarity 46, member A	1.91045	6.20725	4.08011e-229	1.33445e-227	0.00167666	1	685	684	557	2277	1984	2213
ENSMUSG00000045216	Hs6st1	heparan sulfate 6-O-sulfotransferase 1	-1.45609	6.49485	4.77495e-229	1.55709e-227	0.000825737	-1	2602	2826	2771	950	811	910
ENSMUSG00000045312	Lhfpl2	lipoma HMGIC fusion partner-like 2	2.46131	6.90109	1.61674e-228	5.25657e-227	0.00335042	1	814	829	637	4093	3405	3735
ENSMUSG00000004359	Spic	Spi-C transcription factor (Spi-1/PU.1 related)	2.7147	4.99718	2.72018e-228	8.81818e-227	0.0023061	1	186	167	170	1178	919	979
ENSMUSG00000027900	Dram2	DNA-damage regulated autophagy modulator 2	1.71747	6.39773	3.32022e-228	1.07318e-226	0.00133754	1	842	816	781	2648	2137	2396
ENSMUSG00000063268	Parp10	poly (ADP-ribose) polymerase family, member 10	2.32354	6.50683	3.43164e-228	1.10595e-226	0.00284684	1	722	581	573	2946	2584	2878
ENSMUSG00000042190	Cmklr1	chemokine-like receptor 1	2.59431	5.10864	3.9113e-228	1.25686e-226	0.00216845	1	237	210	160	1126	1039	1112
ENSMUSG00000040212	Emp3	epithelial membrane protein 3	2.44141	7.25593	5.86333e-228	1.87865e-226	0.00339295	1	1116	926	903	4970	4483	4862
ENSMUSG00000070034	Sp110	Sp110 nuclear body protein	2.28385	6.39514	1.03786e-227	3.31573e-226	0.00270604	1	663	615	500	2671	2490	2574
ENSMUSG00000020021	Fgd6	FYVE, RhoGEF and PH domain containing 6	2.62211	5.32841	1.19265e-227	3.79924e-226	0.00251347	1	252	232	212	1466	1097	1279
ENSMUSG00000028041	Adam15	a disintegrin and metallopeptidase domain 15 (metargidin)	1.66026	7.33738	1.56331e-227	4.96564e-226	0.00150825	1	1628	1630	1565	4676	4231	4719
ENSMUSG00000054072	Iigp1	interferon inducible GTPase 1	4.50305	4.39893	1.7662e-227	5.59397e-226	0.0053392	1	54	36	20	883	661	699
ENSMUSG00000006378	Gcat	glycine C-acetyltransferase (2-amino-3-ketobutyrate-coenzyme A ligase)	-3.03642	4.61512	2.27633e-227	7.18903e-226	0.00229591	-1	861	867	966	88	103	102
ENSMUSG00000019055	Plod1	procollagen-lysine, 2-oxoglutarate 5-dioxygenase 1	1.87269	7.22171	5.46154e-227	1.71992e-225	0.00195372	1	1387	1371	1215	4578	3964	4472
ENSMUSG00000044811	AF251705	cDNA sequence AF251705	3.51565	7.07124	6.79395e-227	2.13342e-225	0.00670353	1	548	444	348	4649	4314	4747
ENSMUSG00000027737	Slc7a11	solute carrier family 7 (cationic amino acid transporter, y+ system), member 11	-1.85882	8.96899	1.48087e-226	4.63698e-225	0.00215485	-1	15093	17454	16259	4021	3804	4180
ENSMUSG00000015217	Hmgb3	high mobility group box 3	-3.44251	4.42299	3.62664e-226	1.13237e-224	0.00284707	-1	742	794	887	70	54	75
ENSMUSG00000040528	Milr1	mast cell immunoglobulin like receptor 1	1.95079	6.83389	6.86752e-226	2.13824e-224	0.00204462	1	1036	976	896	3641	3093	3325
ENSMUSG00000032018	Sc5d	sterol-C5-desaturase (fungal ERG3, delta-5-desaturase) homolog (S. cerevisae)	-2.05798	5.50002	2.5225e-225	7.83182e-224	0.00157368	-1	1399	1631	1490	304	329	335
ENSMUSG00000024835	Coro1b	coronin, actin binding protein 1B	1.94308	8.67272	2.53281e-225	7.84176e-224	0.00234812	1	3686	3478	3285	12489	11435	11986
ENSMUSG00000025877	Hk3	hexokinase 3	3.27131	7.71672	2.33073e-224	7.19587e-223	0.0060928	1	977	802	668	7436	6558	7158
ENSMUSG00000022471	Xrcc6	X-ray repair complementing defective repair in Chinese hamster cells 6	-1.72407	5.24316	2.55862e-224	7.87739e-223	0.000596358	-1	1158	1232	1208	349	309	315
ENSMUSG00000034247	Plekhm1	pleckstrin homology domain containing, family M (with RUN domain) member 1	2.03457	6.89772	5.07262e-224	1.55739e-222	0.00228986	1	1022	1015	866	3870	3280	3488
ENSMUSG00000030109	Slc6a12	solute carrier family 6 (neurotransmitter transporter, betaine/GABA), member 12	-2.38611	5.19522	8.89228e-224	2.72252e-222	0.00176145	-1	1206	1267	1329	193	223	233
ENSMUSG00000017499	Cdc6	cell division cycle 6	-3.03402	4.49299	2.46458e-223	7.52483e-222	0.00214971	-1	734	893	852	92	81	97
ENSMUSG00000030189	Ybx3	Y box protein 3	-1.62812	8.07763	4.73786e-223	1.44256e-221	0.00159235	-1	8304	8466	8557	2614	2278	2434
ENSMUSG00000025154	Arhgap19	Rho GTPase activating protein 19	2.27249	4.98577	4.95326e-223	1.50399e-221	0.00134013	1	237	219	217	989	874	1046
ENSMUSG00000048897	Zfp710	zinc finger protein 710	1.42438	6.40058	9.97748e-223	3.0212e-221	0.00078785	1	973	948	923	2390	2126	2308
ENSMUSG00000037824	Tspan14	tetraspanin 14	1.61973	6.22471	1.70191e-222	5.13929e-221	0.00110124	1	797	769	711	2154	1918	2185
ENSMUSG00000025408	Ddit3	DNA-damage inducible transcript 3	2.73535	5.86305	2.40164e-222	7.23248e-221	0.00342573	1	354	319	269	2140	1742	1734
ENSMUSG00000066677	Pydc3	pyrin domain containing 3	4.44012	4.58997	2.51615e-222	7.55666e-221	0.00595387	1	58	41	32	1019	788	747
ENSMUSG00000039616	Mocos	molybdenum cofactor sulfurase	2.23481	5.04797	8.3671e-222	2.50604e-220	0.00135389	1	266	248	204	1039	935	1048
ENSMUSG00000052087	Rgs14	regulator of G-protein signaling 14	2.76115	4.20892	1.0768e-221	3.21638e-220	0.00109598	1	113	101	80	640	544	600
ENSMUSG00000042726	Trafd1	TRAF type zinc finger domain containing 1	2.49433	7.66213	1.60291e-221	4.77493e-220	0.0037336	1	1415	1266	1105	6553	6170	6337
ENSMUSG00000026315	Serpinb8	serine (or cysteine) peptidase inhibitor, clade B, member 8	2.49895	4.92649	2.42443e-221	7.20273e-220	0.00181773	1	207	207	152	964	926	968
ENSMUSG00000095788	Sirpb1a	signal-regulatory protein beta 1A	3.64532	3.63233	3.49167e-221	1.03455e-219	0.00128561	1	45	40	28	433	414	420
ENSMUSG00000007080	Pole	polymerase (DNA directed), epsilon	-2.64785	5.19497	3.61818e-221	1.06839e-219	0.00244311	-1	1140	1432	1341	187	173	197
ENSMUSG00000034652	Cd300a	CD300A antigen	2.95269	6.7656	3.62529e-221	1.06839e-219	0.0049251	1	604	522	417	3569	3356	3755
ENSMUSG00000047180	Neurl3	neuralized E3 ubiquitin protein ligase 3	2.82191	7.29124	6.87933e-221	2.02197e-219	0.00465873	1	886	879	644	5230	4734	5257
ENSMUSG00000028538	St3gal3	ST3 beta-galactoside alpha-2,3-sialyltransferase 3	-2.27829	5.36363	4.7981e-220	1.40651e-218	0.00176936	-1	1292	1415	1518	274	245	259
ENSMUSG00000036002	Fam214b	family with sequence similarity 214, member B	2.44793	5.89639	7.82132e-220	2.28665e-218	0.0030405	1	440	359	344	2099	1686	1804
ENSMUSG00000025993	Slc40a1	solute carrier family 40 (iron-regulated transporter), member 1	1.98881	6.27711	1.07847e-219	3.14467e-218	0.00200355	1	681	689	566	2269	2171	2422
ENSMUSG00000035455	Fignl1	fidgetin-like 1	-1.80744	5.33405	1.28201e-219	3.72831e-218	0.000907089	-1	1211	1383	1291	335	319	337
ENSMUSG00000041438	Cirh1a	cirrhosis, autosomal recessive 1A (human)	-1.49476	6.22393	1.34067e-219	3.88864e-218	0.000841715	-1	2229	2356	2255	797	682	690
ENSMUSG00000039501	Znfx1	zinc finger, NFX1-type containing 1	2.13482	8.91579	1.50167e-219	4.34419e-218	0.00291799	1	3891	3942	3289	15272	13614	14764
ENSMUSG00000034041	Lyl1	lymphoblastomic leukemia 1	3.45014	3.82047	2.93595e-218	8.47121e-217	0.00164263	1	52	54	40	477	475	476
ENSMUSG00000021876	Rnase4	ribonuclease, RNase A family 4	3.02569	3.97922	3.50688e-218	1.00921e-216	0.00117536	1	83	66	64	528	477	548
ENSMUSG00000027514	Zbp1	Z-DNA binding protein 1	3.18452	7.23381	6.85681e-218	1.96812e-216	0.00589588	1	736	583	529	5706	4570	4791
ENSMUSG00000037921	Ddx60	DEAD (Asp-Glu-Ala-Asp) box polypeptide 60	2.28478	5.97798	1.73621e-217	4.97053e-216	0.00266638	1	493	459	379	2152	1697	1962
ENSMUSG00000022529	Zfp263	zinc finger protein 263	1.68464	7.27443	2.41166e-217	6.88635e-216	0.00163413	1	1562	1558	1438	4502	4124	4466
ENSMUSG00000031697	Orc6	origin recognition complex, subunit 6	-1.76247	5.34787	4.97221e-217	1.41612e-215	0.00084821	-1	1225	1366	1305	353	303	370
ENSMUSG00000020263	Appl2	adaptor protein, phosphotyrosine interaction, PH domain and leucine zipper containing 2	1.70573	5.4963	6.70728e-217	1.90535e-215	0.00089189	1	459	451	403	1372	1176	1282
ENSMUSG00000022351	Sqle	squalene epoxidase	-1.98836	6.17386	8.27483e-217	2.34461e-215	0.00194755	-1	2263	2387	2496	508	491	610
ENSMUSG00000004952	Rasa4	RAS p21 protein activator 4	2.92406	8.10301	9.5784e-217	2.707e-215	0.00521526	1	1544	1299	1125	9420	8485	9041
ENSMUSG00000035203	Epn1	epsin 1	1.7859	6.84388	1.80225e-216	5.08042e-215	0.00175925	1	1102	1047	1053	3350	3209	3302
ENSMUSG00000028560	Usp1	ubiquitin specific peptidase 1	-1.63525	7.10931	2.2817e-216	6.41554e-215	0.00147622	-1	4150	4568	4245	1264	1192	1269
ENSMUSG00000037108	Zcwpw1	zinc finger, CW type with PWWP domain 1	-2.78398	4.22037	1.03321e-215	2.89773e-214	0.00114727	-1	632	674	700	95	82	83
ENSMUSG00000030357	Fkbp4	FK506 binding protein 4	-1.73363	6.96595	1.6052e-215	4.49049e-214	0.00166427	-1	3741	4069	4116	1142	955	1110
ENSMUSG00000031765	Mt1	metallothionein 1	-2.32656	8.17932	1.9616e-215	5.47361e-214	0.00342001	-1	9920	9555	10494	1667	1762	1902
ENSMUSG00000040033	Stat2	signal transducer and activator of transcription 2	1.98277	8.28255	2.46909e-215	6.87231e-214	0.00252576	1	2730	2736	2339	9585	8630	9352
ENSMUSG00000020868	Xylt2	xylosyltransferase II	3.13662	8.21348	3.02935e-215	8.41045e-214	0.00597178	1	1440	1316	1004	10365	9217	9990
ENSMUSG00000004947	Dtx2	deltex 2 homolog (Drosophila)	1.45587	6.35477	1.52153e-214	4.21364e-213	0.00088417	1	935	916	861	2363	2043	2247
ENSMUSG00000097415	AU020206	expressed sequence AU020206	-2.26141	4.54169	1.72461e-214	4.76407e-213	0.000669186	-1	759	831	789	148	148	147
ENSMUSG00000034220	Gpc1	glypican 1	-1.59192	6.18855	2.10613e-214	5.80343e-213	0.00105822	-1	2202	2322	2262	668	684	657
ENSMUSG00000024397	Aif1	allograft inflammatory factor 1	2.50623	7.75936	4.19195e-214	1.15221e-212	0.0039242	1	1511	1354	1157	7176	6389	6874
ENSMUSG00000022945	Chaf1b	chromatin assembly factor 1, subunit B (p60)	-1.93097	5.94057	4.36108e-214	1.19572e-212	0.00170507	-1	1895	2043	2089	436	476	498
ENSMUSG00000038214	Bend3	BEN domain containing 3	-2.2085	4.87138	4.74525e-214	1.29782e-212	0.00108982	-1	934	1013	1028	216	180	179
ENSMUSG00000004070	Hmox2	heme oxygenase 2	1.50718	6.15821	6.12271e-214	1.67041e-212	0.000902521	1	797	794	714	2053	1836	1967
ENSMUSG00000027580	Helz2	helicase with zinc finger 2, transcriptional coactivator	1.78236	8.37699	1.17667e-213	3.20229e-212	0.00206619	1	3106	3331	2863	10204	8834	9553
ENSMUSG00000010609	Psen2	presenilin 2	1.62704	6.51745	1.93239e-213	5.246e-212	0.00131693	1	991	907	880	2709	2379	2587
ENSMUSG00000024300	Myo1f	myosin IF	2.12095	8.28001	2.14588e-213	5.81127e-212	0.00291153	1	2595	2452	2162	9590	8871	9561
ENSMUSG00000037972	Snn	stannin	-2.8247	4.44597	2.54571e-213	6.87715e-212	0.00179473	-1	719	799	839	106	92	99
ENSMUSG00000035697	Hmha1	histocompatibility (minor) HA-1	1.80236	6.81992	1.10199e-212	2.96971e-211	0.00183045	1	1111	1036	975	3404	3018	3317
ENSMUSG00000038059	Smim3	small integral membrane protein 3	-1.61919	6.01793	1.24151e-212	3.33755e-211	0.00104252	-1	1933	2044	2079	590	588	582
ENSMUSG00000015944	Gatsl2	GATS protein-like 2	-1.76402	5.78541	3.47501e-212	9.31911e-211	0.00123684	-1	1616	1888	1780	496	413	481
ENSMUSG00000031402	Mpp1	membrane protein, palmitoylated	2.23272	7.82771	3.73026e-212	9.97934e-211	0.00317769	1	1811	1670	1463	7196	6388	7204
ENSMUSG00000074622	Mafb	v-maf musculoaponeurotic fibrosarcoma oncogene family, protein B (avian)	1.68467	6.73417	4.5376e-212	1.21098e-210	0.00153584	1	1072	1060	1001	3065	2893	3037
ENSMUSG00000031728	Zfp821	zinc finger protein 821	2.1766	4.73177	5.80604e-212	1.54575e-210	0.000925138	1	196	198	202	879	746	785
ENSMUSG00000026358	Rgs1	regulator of G-protein signaling 1	-2.00988	8.0912	6.23128e-212	1.65497e-210	0.00260503	-1	8846	9343	8929	2308	1862	1853
ENSMUSG00000078920	Ifi47	interferon gamma inducible protein 47	2.10678	6.61214	6.34351e-212	1.68072e-210	0.00254513	1	841	749	695	3146	2803	2852
ENSMUSG00000000275	Trim25	tripartite motif-containing 25	1.74496	7.92393	6.94209e-212	1.83491e-210	0.00194149	1	2343	2458	2128	7279	6471	7002
ENSMUSG00000025364	Pa2g4	proliferation-associated 2G4	-1.67812	8.28101	2.02373e-211	5.33625e-210	0.00182864	-1	9236	10129	10060	2949	2586	2680
ENSMUSG00000037685	Atp8a1	ATPase, aminophospholipid transporter (APLT), class I, type 8A, member 1	1.72069	5.5645	2.42231e-211	6.37201e-210	0.0010328	1	475	481	410	1412	1222	1392
ENSMUSG00000040084	Bub1b	budding uninhibited by benzimidazoles 1 homolog, beta (S. cerevisiae)	-2.3303	5.07067	2.98704e-211	7.83886e-210	0.00168815	-1	1089	1161	1217	199	179	238
ENSMUSG00000014226	Cacybp	calcyclin binding protein	1.76981	5.51462	5.40882e-211	1.41606e-209	0.00111287	1	456	424	405	1388	1170	1363
ENSMUSG00000027242	Wdr76	WD repeat domain 76	-2.2166	5.1049	1.14529e-210	2.99132e-209	0.00146745	-1	1066	1217	1221	221	215	237
ENSMUSG00000021048	Mthfd1	methylenetetrahydrofolate dehydrogenase (NADP+ dependent), methenyltetrahydrofolate cyclohydrolase, formyltetrahydrofolate synthase	-1.63489	5.92958	1.23422e-210	3.21598e-209	0.00104525	-1	1773	2035	1908	549	527	567
ENSMUSG00000001741	Il16	interleukin 16	2.91122	3.91753	4.34653e-210	1.12989e-208	0.000950792	1	86	71	62	527	454	494
ENSMUSG00000032413	Rasa2	RAS p21 protein activator 2	-1.94533	5.95259	7.27898e-210	1.88774e-208	0.00180497	-1	1809	2192	2097	476	447	490
ENSMUSG00000041220	Elovl6	ELOVL family member 6, elongation of long chain fatty acids (yeast)	-3.92743	3.94502	2.28759e-209	5.91873e-208	0.00306003	-1	520	646	613	35	41	28
ENSMUSG00000022436	Sh3bp1	SH3-domain binding protein 1	1.8565	6.07771	2.38862e-209	6.16567e-208	0.00170128	1	644	625	543	1942	1877	2041
ENSMUSG00000024222	Fkbp5	FK506 binding protein 5	-1.60437	5.65208	5.12168e-209	1.31895e-207	0.000811869	-1	1466	1631	1591	475	440	462
ENSMUSG00000027544	Nfatc2	nuclear factor of activated T cells, cytoplasmic, calcineurin dependent 2	2.52593	4.95041	1.27424e-208	3.27383e-207	0.00215451	1	211	188	167	948	963	1000
ENSMUSG00000038047	Haus6	HAUS augmin-like complex, subunit 6	-2.03131	5.27427	1.74909e-208	4.48338e-207	0.00153067	-1	1188	1306	1353	271	280	289
ENSMUSG00000037572	Wdhd1	WD repeat and HMG-box DNA binding protein 1	-1.62078	6.53676	1.90692e-208	4.87657e-207	0.00133063	-1	2677	3023	2992	846	785	893
ENSMUSG00000005374	Tbl2	transducin (beta)-like 2	-1.84748	5.35065	3.72757e-208	9.51049e-207	0.00114685	-1	1216	1375	1364	360	296	326
ENSMUSG00000059555	Tor4a	torsin family 4, member A	1.89677	7.13561	6.20639e-208	1.57983e-206	0.00220529	1	1325	1231	1136	4379	3823	4096
ENSMUSG00000034714	Ttyh2	tweety homolog 2 (Drosophila)	1.97539	4.88928	8.28776e-208	2.10479e-206	0.000752797	1	258	246	240	934	820	862
ENSMUSG00000034641	Cd300ld	CD300 molecule-like family member d	3.07667	6.91149	1.12787e-207	2.85778e-206	0.00574638	1	630	518	433	4457	3671	3823
ENSMUSG00000051344	Plekhm3	pleckstrin homology domain containing, family M, member 3	2.029	6.21911	1.13649e-207	2.87303e-206	0.00223726	1	673	612	533	2379	1971	2294
ENSMUSG00000038175	Mylip	myosin regulatory light chain interacting protein	1.87713	5.47129	3.98827e-207	1.00592e-205	0.00138954	1	420	413	344	1374	1160	1334
ENSMUSG00000019082	Slc25a22	solute carrier family 25 (mitochondrial carrier, glutamate), member 22	1.53282	6.08623	1.53691e-206	3.86755e-205	0.000980061	1	736	754	674	1970	1790	1834
ENSMUSG00000032397	Tipin	timeless interacting protein	-1.83027	5.21848	7.88207e-206	1.97896e-204	0.00100292	-1	1119	1239	1238	312	296	295
ENSMUSG00000022565	Plec	plectin	2.15372	8.06655	2.40266e-205	6.01866e-204	0.0030999	1	2123	2206	1780	8783	7310	8225
ENSMUSG00000006678	Pola1	polymerase (DNA directed), alpha 1	-1.93192	5.46179	3.87951e-205	9.69613e-204	0.00148691	-1	1319	1540	1467	326	318	368
ENSMUSG00000074874	Ctla2b	cytotoxic T lymphocyte-associated protein 2 beta	2.52267	5.81052	1.06979e-204	2.6677e-203	0.00351404	1	399	354	278	1774	1636	1888
ENSMUSG00000002307	Daxx	Fas death domain-associated protein	1.79019	6.97729	1.54066e-204	3.83323e-203	0.00193794	1	1232	1173	1100	3805	3478	3549
ENSMUSG00000003518	Dusp3	dual specificity phosphatase 3 (vaccinia virus phosphatase VH1-related)	1.3482	6.3046	5.4268e-204	1.34717e-202	0.000722811	1	925	958	882	2194	1986	2110
ENSMUSG00000051379	Flrt3	fibronectin leucine rich transmembrane protein 3	-1.60282	6.37401	5.71449e-204	1.4154e-202	0.00126123	-1	2475	2732	2530	756	773	743
ENSMUSG00000017830	Dhx58	DEXH (Asp-Glu-X-His) box polypeptide 58	2.02479	7.32946	1.11517e-203	2.75592e-202	0.00264378	1	1442	1286	1206	4994	4473	4853
ENSMUSG00000025171	Ubtd1	ubiquitin domain containing 1	2.01606	4.96535	1.44795e-203	3.57032e-202	0.00100158	1	267	271	229	941	865	967
ENSMUSG00000005514	Por	P450 (cytochrome) oxidoreductase	2.19229	8.00309	1.87341e-203	4.60908e-202	0.00323232	1	2082	1944	1688	8395	7235	7734
ENSMUSG00000025492	Ifitm3	interferon induced transmembrane protein 3	2.06225	9.86887	3.22062e-203	7.90594e-202	0.00301003	1	8029	7550	6834	29298	26628	27738
ENSMUSG00000029490	Mfsd7a	major facilitator superfamily domain containing 7A	2.7268	4.44792	4.46927e-203	1.09467e-201	0.00193728	1	134	117	103	687	690	717
ENSMUSG00000042423	Fbrs	fibrosin	1.33811	6.30402	7.03381e-203	1.719e-201	0.00070978	1	917	939	922	2246	1948	2085
ENSMUSG00000018217	Pmp22	peripheral myelin protein 22	1.88024	7.13867	8.63865e-203	2.10653e-201	0.00222852	1	1340	1209	1183	4244	3933	4103
ENSMUSG00000020077	Srgn	serglycin	-2.01559	10.6396	1.54774e-202	3.76582e-201	0.00291198	-1	50628	55368	52868	11189	11799	12002
ENSMUSG00000031024	St5	suppression of tumorigenicity 5	-2.99168	4.18856	1.71891e-202	4.17308e-201	0.00186654	-1	603	698	696	87	72	65
ENSMUSG00000018548	Trim37	tripartite motif-containing 37	-1.93435	5.88622	4.71086e-202	1.14117e-200	0.00184299	-1	1721	2079	2015	482	408	469
ENSMUSG00000050953	Gja1	gap junction protein, alpha 1	-1.81682	6.60678	8.18287e-202	1.97789e-200	0.00189586	-1	2991	3281	3148	919	691	783
ENSMUSG00000046434	Hnrnpa1	heterogeneous nuclear ribonucleoprotein A1	-1.52183	9.25109	1.08307e-201	2.61218e-200	0.00165256	-1	18139	19235	18739	5961	5486	6007
ENSMUSG00000040722	Scamp5	secretory carrier membrane protein 5	1.9216	5.69686	1.87782e-201	4.51907e-200	0.00174224	1	493	445	404	1520	1462	1560
ENSMUSG00000034116	Vav1	vav 1 oncogene	2.60854	8.11447	1.01955e-200	2.44826e-199	0.00458433	1	1821	1656	1366	9539	8104	8795
ENSMUSG00000022667	Cd200r1	CD200 receptor 1	1.99062	5.06056	1.58629e-200	3.80089e-199	0.0011046	1	299	290	242	1014	925	1013
ENSMUSG00000002812	Flii	flightless I homolog (Drosophila)	1.5952	7.58648	2.15521e-200	5.15286e-199	0.00165461	1	2018	2049	1865	5556	5025	5434
ENSMUSG00000047414	Flrt2	fibronectin leucine rich transmembrane protein 2	1.94165	5.21672	2.60434e-200	6.21321e-199	0.00116997	1	339	324	289	1192	989	1091
ENSMUSG00000027715	Ccna2	cyclin A2	-2.67553	5.62929	1.39751e-199	3.32685e-198	0.00349591	-1	1544	1804	1955	254	209	279
ENSMUSG00000066800	Rnasel	ribonuclease L (2', 5'-oligoisoadenylate synthetase-dependent)	2.12788	5.33925	1.53359e-199	3.64294e-198	0.00176905	1	336	323	275	1211	1128	1310
ENSMUSG00000020696	Rffl	ring finger and FYVE like domain containing protein	-1.68044	6.01234	2.39823e-199	5.68457e-198	0.00130973	-1	1867	2140	2093	602	553	544
ENSMUSG00000039637	Coro7	coronin 7	1.63842	6.65522	4.1701e-199	9.86327e-198	0.00153034	1	1053	1015	971	2888	2640	2929
ENSMUSG00000032333	Stoml1	stomatin-like 1	2.20585	5.04632	4.36367e-199	1.0299e-197	0.00163725	1	277	240	212	1041	915	1053
ENSMUSG00000031792	Usb1	U6 snRNA biogenesis 1	1.71033	6.09348	5.62324e-199	1.32435e-197	0.00146709	1	710	687	585	2031	1807	1960
ENSMUSG00000038482	Tfdp1	transcription factor Dp 1	-1.60295	7.1072	6.26463e-199	1.47226e-197	0.00156624	-1	4011	4523	4342	1316	1160	1311
ENSMUSG00000024151	Msh2	mutS homolog 2 (E. coli)	-1.8803	5.25333	7.25159e-199	1.70058e-197	0.00124833	-1	1143	1287	1282	303	301	296
ENSMUSG00000024180	Tmem8	transmembrane protein 8 (five membrane-spanning domains)	2.04297	4.80726	3.25084e-198	7.60737e-197	0.000933205	1	241	228	208	897	776	822
ENSMUSG00000066152	Slc31a2	solute carrier family 31, member 2	2.58022	8.19901	3.28744e-198	7.67672e-197	0.00456168	1	1976	1744	1501	10180	8508	9276
ENSMUSG00000018507	Trpv2	transient receptor potential cation channel, subfamily V, member 2	3.01165	6.62292	4.55247e-198	1.06083e-196	0.005723	1	535	466	347	3416	3061	3246
ENSMUSG00000031508	Ankrd10	ankyrin repeat domain 10	-1.64729	5.48619	6.39322e-198	1.48663e-196	0.000891072	-1	1324	1455	1429	398	370	432
ENSMUSG00000026281	Dtymk	deoxythymidylate kinase	-1.6159	5.82653	6.61215e-198	1.5343e-196	0.00106232	-1	1691	1770	1839	515	482	548
ENSMUSG00000058818	Pirb	paired Ig-like receptor B	3.35393	8.92313	1.26368e-197	2.92612e-196	0.00740058	1	2110	1837	1417	17141	15333	16587
ENSMUSG00000039234	Sec24d	Sec24 related gene family, member D (S. cerevisiae)	1.73553	5.23916	1.46301e-197	3.38056e-196	0.000948786	1	327	393	362	1163	967	1092
ENSMUSG00000036986	Pml	promyelocytic leukemia	1.57153	6.69164	1.50843e-197	3.47823e-196	0.00140264	1	1087	1100	1041	2917	2740	2912
ENSMUSG00000050721	Plekho2	pleckstrin homology domain containing, family O member 2	1.83943	8.14691	1.92798e-197	4.43638e-196	0.00237089	1	2699	2650	2334	8723	7623	8240
ENSMUSG00000059498	Fcgr3	Fc receptor, IgG, low affinity III	2.1344	8.45577	3.38443e-197	7.77149e-196	0.00322414	1	2844	2854	2388	10538	10260	10881
ENSMUSG00000020709	Adap2	ArfGAP with dual PH domains 2	2.83127	5.21441	5.67628e-197	1.30071e-195	0.00363374	1	239	168	159	1293	1091	1226
ENSMUSG00000052085	Dock8	dedicator of cytokinesis 8	1.77738	7.10513	7.26821e-197	1.66204e-195	0.00203117	1	1355	1330	1173	4216	3620	3994
ENSMUSG00000026274	Pask	PAS domain containing serine/threonine kinase	-3.43019	4.32291	8.4065e-197	1.91835e-195	0.00351786	-1	654	853	755	61	54	72
ENSMUSG00000024187	Itfg3	integrin alpha FG-GAP repeat containing 3	1.77807	6.48068	8.45165e-197	1.92467e-195	0.00183521	1	887	803	809	2534	2391	2737
ENSMUSG00000030256	Bhlhe41	basic helix-loop-helix family, member e41	2.18997	5.2202	1.32478e-196	3.01067e-195	0.0018473	1	304	259	267	1264	1031	1096
ENSMUSG00000029283	Cdc7	cell division cycle 7 (S. cerevisiae)	-2.4555	4.60039	1.56606e-196	3.55167e-195	0.00156187	-1	771	891	874	158	117	138
ENSMUSG00000066894	Vsig10	V-set and immunoglobulin domain containing 10	-3.86258	3.82775	2.5187e-196	5.70044e-195	0.00303741	-1	476	604	555	32	33	35
ENSMUSG00000054404	Slfn5	schlafen 5	2.41149	7.85475	2.61532e-196	5.90697e-195	0.00401402	1	1668	1585	1292	7739	6431	7481
ENSMUSG00000032555	Topbp1	topoisomerase (DNA) II binding protein 1	-1.71929	7.43791	3.1248e-196	7.04325e-195	0.00195144	-1	5076	5784	5653	1505	1389	1584
ENSMUSG00000028693	Nasp	nuclear autoantigenic sperm protein (histone-binding)	-1.75835	7.16657	5.88048e-196	1.32275e-194	0.00198893	-1	4260	4652	4846	1224	1158	1249
ENSMUSG00000020143	Dock2	dedicator of cyto-kinesis 2	1.64161	7.65566	1.33735e-195	3.0021e-194	0.00182475	1	2076	2116	1883	5913	5207	5826
ENSMUSG00000042265	Trem1	triggering receptor expressed on myeloid cells 1	-1.61354	5.41844	1.47237e-195	3.29847e-194	0.00077891	-1	1265	1416	1311	389	370	406
ENSMUSG00000054720	Lrrc8c	leucine rich repeat containing 8 family, member C	-1.46684	6.45208	1.54165e-195	3.44667e-194	0.00107365	-1	2502	2850	2626	931	807	840
ENSMUSG00000008193	Spib	Spi-B transcription factor (Spi-1/PU.1 related)	-3.80851	3.34915	1.55184e-195	3.46243e-194	0.00103198	-1	376	394	395	25	14	35
ENSMUSG00000027164	Traf6	TNF receptor-associated factor 6	-1.60443	6.14461	1.6944e-195	3.77286e-194	0.00124357	-1	2010	2360	2235	688	600	652
ENSMUSG00000062082	Cd200r4	CD200 receptor 4	2.29478	4.70878	1.81664e-195	4.0369e-194	0.00145527	1	207	178	163	875	743	788
ENSMUSG00000020638	Cmpk2	cytidine monophosphate (UMP-CMP) kinase 2, mitochondrial	3.72006	7.67546	3.42455e-195	7.59465e-194	0.00879826	1	745	566	475	7934	6438	6738
ENSMUSG00000019942	Cdk1	cyclin-dependent kinase 1	-1.83265	6.23355	8.56791e-195	1.89629e-193	0.00185771	-1	2351	2385	2541	574	616	633
ENSMUSG00000059326	Csf2ra	colony stimulating factor 2 receptor, alpha, low-affinity (granulocyte-macrophage)	1.78748	6.90664	7.2827e-194	1.60861e-192	0.00204092	1	1190	1138	1015	3638	3176	3508
ENSMUSG00000040584	Abcb1a	ATP-binding cassette, sub-family B (MDR/TAP), member 1A	-2.40334	4.98049	5.96503e-193	1.31493e-191	0.0020962	-1	975	1199	1112	179	180	195
ENSMUSG00000003644	Rps6ka1	ribosomal protein S6 kinase polypeptide 1	1.64279	6.3412	7.79504e-193	1.71491e-191	0.00148549	1	878	802	758	2331	2107	2370
ENSMUSG00000024841	Eif1ad	eukaryotic translation initiation factor 1A domain containing	-1.45261	6.50224	8.454e-193	1.85617e-191	0.00108718	-1	2574	2810	2851	963	829	897
ENSMUSG00000026980	Ly75	lymphocyte antigen 75	-2.13857	4.84638	2.15715e-192	4.72685e-191	0.00123403	-1	901	1049	950	215	187	186
ENSMUSG00000005800	Mmp8	matrix metallopeptidase 8	1.7488	5.07099	6.09235e-192	1.33234e-190	0.000665564	1	311	330	314	980	886	1003
ENSMUSG00000039236	Isg20	interferon-stimulated protein	3.54845	5.19572	7.4092e-192	1.61711e-190	0.00603734	1	160	112	85	1395	1175	1173
ENSMUSG00000053687	Dpep2	dipeptidase 2	2.08834	6.45519	1.77592e-191	3.86842e-190	0.00276091	1	782	670	618	2634	2524	2709
ENSMUSG00000031245	Hmgn5	high-mobility group nucleosome binding domain 5	-2.07852	4.5393	1.88202e-191	4.09143e-190	0.000619848	-1	738	807	777	169	150	172
ENSMUSG00000066621	Tecpr1	tectonin beta-propeller repeat containing 1	1.44157	6.16529	2.24477e-191	4.87045e-190	0.000949031	1	834	792	768	1994	1843	1974
ENSMUSG00000057554	Lgals8	lectin, galactose binding, soluble 8	2.21135	6.96692	2.38006e-191	5.15383e-190	0.00330562	1	1039	903	812	3962	3556	3892
ENSMUSG00000033538	Casp4	caspase 4, apoptosis-related cysteine peptidase	1.68345	6.35738	2.65346e-191	5.7346e-190	0.00161107	1	869	795	749	2440	2224	2263
ENSMUSG00000024965	Fermt3	fermitin family homolog 3 (Drosophila)	1.98623	8.08379	2.82257e-191	6.08814e-190	0.00285303	1	2463	2259	2060	8310	7502	8218
ENSMUSG00000057596	Trim30d	tripartite motif-containing 30D	2.21697	6.55018	2.87902e-191	6.19776e-190	0.00319243	1	761	728	569	3084	2606	2871
ENSMUSG00000021190	Lgmn	legumain	1.94909	10.0028	8.56318e-191	1.83983e-189	0.00289048	1	9367	8766	8053	32160	28160	30130
ENSMUSG00000043067	Dpy19l1	dpy-19-like 1 (C. elegans)	-1.72298	6.21456	1.15967e-190	2.48676e-189	0.00162294	-1	2120	2553	2400	655	587	671
ENSMUSG00000031388	Naa10	N(alpha)-acetyltransferase 10, NatA catalytic subunit	-2.05439	4.53145	1.32669e-190	2.83937e-189	0.000564776	-1	736	801	765	177	152	166
ENSMUSG00000037815	Ctnna1	catenin (cadherin associated protein), alpha 1	1.66649	7.02427	2.61776e-190	5.59165e-189	0.00180883	1	1299	1387	1185	3750	3477	3745
ENSMUSG00000021451	Sema4d	sema domain, immunoglobulin domain (Ig), transmembrane domain (TM) and short cytoplasmic domain, (semaphorin) 4D	2.3012	8.04133	4.43792e-190	9.46126e-189	0.00382305	1	1974	1988	1555	8578	7502	8227
ENSMUSG00000068758	Il3ra	interleukin 3 receptor, alpha chain	1.69372	5.19931	8.38287e-190	1.78371e-188	0.000893507	1	369	358	348	1131	961	1018
ENSMUSG00000008855	Hdac5	histone deacetylase 5	1.99655	5.07707	9.30801e-190	1.97674e-188	0.00130591	1	295	306	237	1033	949	1006
ENSMUSG00000029762	Akr1b8	aldo-keto reductase family 1, member B8	1.66886	5.2516	1.2431e-189	2.6349e-188	0.000881214	1	398	375	356	1096	1002	1111
ENSMUSG00000030208	Emp1	epithelial membrane protein 1	2.38871	6.29457	2.18069e-189	4.61335e-188	0.00367529	1	615	490	454	2623	2289	2397
ENSMUSG00000025743	Sdc3	syndecan 3	2.19756	9.06523	5.54239e-189	1.17027e-187	0.00361475	1	4285	4158	3458	16805	15345	16630
ENSMUSG00000003283	Hck	hemopoietic cell kinase	2.46965	8.04568	8.44537e-189	1.77982e-187	0.00440423	1	1885	1693	1434	9025	7611	8219
ENSMUSG00000026821	Ralgds	ral guanine nucleotide dissociation stimulator	1.63268	6.91033	1.2073e-188	2.53947e-187	0.00171101	1	1268	1244	1127	3564	3137	3388
ENSMUSG00000053101	Gpr141	G protein-coupled receptor 141	2.46173	4.3812	1.34946e-188	2.83309e-187	0.00145825	1	141	146	109	651	618	681
ENSMUSG00000059714	Flot1	flotillin 1	2.57119	4.94877	1.84555e-188	3.86724e-187	0.00274156	1	215	191	145	1052	860	1021
ENSMUSG00000041354	Rgl2	ral guanine nucleotide dissociation stimulator-like 2	1.34944	6.46529	2.14205e-188	4.48001e-187	0.000907295	1	1023	1059	1007	2373	2209	2450
ENSMUSG00000041313	Slc7a1	solute carrier family 7 (cationic amino acid transporter, y+ system), member 1	-1.80217	7.94161	2.59374e-188	5.41443e-187	0.00235584	-1	7124	8504	8109	2081	1858	2139
ENSMUSG00000024066	Xdh	xanthine dehydrogenase	3.19713	7.75733	2.03497e-187	4.23996e-186	0.00706752	1	1029	930	680	7788	6586	7292
ENSMUSG00000031808	Slc27a1	solute carrier family 27 (fatty acid transporter), member 1	2.37697	7.07927	2.27614e-187	4.7335e-186	0.0039499	1	1038	880	788	4481	3825	4283
ENSMUSG00000070031	Sp140	Sp140 nuclear body protein	2.10018	5.55697	2.49599e-187	5.18094e-186	0.00238069	1	403	401	300	1519	1304	1410
ENSMUSG00000028656	Cap1	CAP, adenylate cyclase-associated protein 1 (yeast)	1.74405	8.79894	3.23358e-187	6.69935e-186	0.00231846	1	4394	4389	3928	13608	11426	13072
ENSMUSG00000020641	Rsad2	radical S-adenosyl methionine domain containing 2	2.81553	9.20803	4.94289e-187	1.02215e-185	0.00577454	1	3424	3169	2535	21444	17585	18505
ENSMUSG00000067212	H2-T23	histocompatibility 2, T region locus 23	2.27607	8.38179	5.52831e-187	1.14107e-185	0.00384812	1	2604	2420	2058	11008	9630	10040
ENSMUSG00000052776	Oas1a	2'-5' oligoadenylate synthetase 1A	2.15964	7.63553	5.56827e-187	1.14717e-185	0.00337882	1	1685	1452	1371	6249	5720	6045
ENSMUSG00000036553	Sh3tc1	SH3 domain and tetratricopeptide repeats 1	2.1192	4.68478	8.59624e-187	1.76768e-185	0.0011311	1	209	200	187	852	699	766
ENSMUSG00000050628	Ubald2	UBA-like domain containing 2	1.65611	5.06871	1.51454e-186	3.10862e-185	0.00070615	1	336	346	319	959	901	959
ENSMUSG00000020027	Socs2	suppressor of cytokine signaling 2	-2.46826	4.34254	1.68778e-186	3.45776e-185	0.00131407	-1	650	733	737	115	106	121
ENSMUSG00000048779	P2ry6	pyrimidinergic receptor P2Y, G-protein coupled, 6	1.8672	6.7021	1.72788e-186	3.53334e-185	0.00229446	1	1016	910	851	3174	2840	3047
ENSMUSG00000034459	Ifit1	interferon-induced protein with tetratricopeptide repeats 1	3.43474	7.66017	2.06843e-186	4.22189e-185	0.00804295	1	877	672	572	7546	6353	6658
ENSMUSG00000051343	Rab11fip5	RAB11 family interacting protein 5 (class I)	1.75407	5.37341	2.24689e-186	4.57767e-185	0.00125646	1	391	429	355	1180	1118	1242
ENSMUSG00000008496	Pou2f2	POU domain, class 2, transcription factor 2	2.18023	7.2046	2.83826e-186	5.77183e-185	0.00337037	1	1206	1107	994	5063	3981	4389
ENSMUSG00000042349	Ikbke	inhibitor of kappaB kinase epsilon	2.11691	8.7156	3.48107e-186	7.066e-185	0.00339478	1	3446	3470	2863	13889	11585	12473
ENSMUSG00000059401	Mamld1	mastermind-like domain containing 1	-3.1094	3.66228	4.04842e-186	8.20252e-185	0.00106319	-1	442	500	452	45	44	55
ENSMUSG00000036833	Pnpla7	patatin-like phospholipase domain containing 7	1.63365	5.94211	5.78554e-186	1.17006e-184	0.00134445	1	612	652	594	1680	1664	1802
ENSMUSG00000019838	Slc16a10	solute carrier family 16 (monocarboxylic acid transporters), member 10	1.70547	6.78012	8.00698e-186	1.61636e-184	0.0018918	1	1098	1120	983	3404	2790	3149
ENSMUSG00000022246	Rai14	retinoic acid induced 14	-1.65481	6.64769	2.06244e-185	4.1558e-184	0.00169577	-1	2991	3282	3167	972	870	835
ENSMUSG00000053475	Tnfaip6	tumor necrosis factor alpha induced protein 6	-3.36257	3.78574	2.07804e-185	4.17959e-184	0.00216041	-1	462	539	545	51	38	45
ENSMUSG00000033767	D930015E06Rik	RIKEN cDNA D930015E06 gene	-1.64855	6.30051	1.39538e-184	2.80144e-183	0.00154839	-1	2239	2696	2482	720	651	741
ENSMUSG00000018428	Akap1	A kinase (PRKA) anchor protein 1	-1.63528	5.3392	1.87506e-184	3.75762e-183	0.000890192	-1	1189	1325	1279	406	334	351
ENSMUSG00000019132	BC005537	cDNA sequence BC005537	1.67864	9.15543	1.88137e-184	3.76342e-183	0.00220733	1	5781	5876	5195	17009	14846	16379
ENSMUSG00000035764	Fbxo45	F-box protein 45	-1.53383	5.42213	2.82424e-184	5.63928e-183	0.000710254	-1	1248	1379	1319	414	397	406
ENSMUSG00000079227	Ccr5	chemokine (C-C motif) receptor 5	2.19169	7.02601	3.09979e-184	6.17827e-183	0.00340396	1	1075	992	836	4290	3685	3890
ENSMUSG00000070390	Nlrp1b	NLR family, pyrin domain containing 1B	3.31056	3.52794	7.33336e-184	1.45899e-182	0.00143175	1	49	43	38	386	382	387
ENSMUSG00000051367	Six1	sine oculis-related homeobox 1	-3.24012	3.55443	1.32505e-183	2.63148e-182	0.00107434	-1	403	456	445	43	38	42
ENSMUSG00000040322	Slc25a24	solute carrier family 25 (mitochondrial carrier, phosphate carrier), member 24	1.36273	5.76932	3.39756e-183	6.73524e-182	0.000622276	1	622	664	608	1549	1345	1460
ENSMUSG00000015852	Fcrls	Fc receptor-like S, scavenger receptor	2.06657	6.5725	3.81785e-183	7.55482e-182	0.00289136	1	852	729	692	2872	2684	2958
ENSMUSG00000025026	Add3	adducin 3 (gamma)	-2.00713	4.96146	1.34209e-182	2.65099e-181	0.001227	-1	958	1075	1052	215	226	244
ENSMUSG00000036046	5031439G07Rik	RIKEN cDNA 5031439G07 gene	1.49612	7.66428	1.81741e-182	3.58344e-181	0.00161514	1	2225	2284	2081	5854	5187	5573
ENSMUSG00000022814	Umps	uridine monophosphate synthetase	-1.46571	6.09288	2.44336e-182	4.80906e-181	0.00102621	-1	1954	2141	2119	692	595	724
ENSMUSG00000005370	Msh6	mutS homolog 6 (E. coli)	-1.65811	5.97025	2.76733e-182	5.43699e-181	0.00142722	-1	1831	2143	1930	542	539	588
ENSMUSG00000019878	Hsf2	heat shock factor 2	-1.727	5.90098	2.99039e-182	5.86479e-181	0.00156799	-1	1724	2084	1884	522	497	515
ENSMUSG00000027133	Nop10	NOP10 ribonucleoprotein	-1.61566	5.879	3.50729e-182	6.86631e-181	0.00126632	-1	1714	1848	1935	543	516	543
ENSMUSG00000025510	Cd151	CD151 antigen	1.43728	5.55349	3.94684e-182	7.71313e-181	0.000651158	1	519	556	495	1314	1200	1285
ENSMUSG00000069094	Pde7a	phosphodiesterase 7A	-1.92999	5.52122	4.63177e-182	9.03564e-181	0.00188092	-1	1353	1638	1520	397	304	357
ENSMUSG00000045752	Tssc4	tumor-suppressing subchromosomal transferable fragment 4	-1.67352	5.32108	1.11874e-181	2.17858e-180	0.00100275	-1	1200	1281	1286	389	341	325
ENSMUSG00000000386	Mx1	MX dynamin-like GTPase 1	3.20647	7.82892	1.68762e-181	3.2806e-180	0.0073563	1	1088	941	727	8543	6792	7471
ENSMUSG00000022901	Cd86	CD86 antigen	-1.62912	7.27752	2.46986e-181	4.79275e-180	0.00186549	-1	4486	5104	4965	1404	1326	1470
ENSMUSG00000052160	Pld4	phospholipase D family, member 4	2.9993	7.7507	1.11051e-180	2.15114e-179	0.00654878	1	1177	993	798	7386	6775	7062
ENSMUSG00000026956	Uap1l1	UDP-N-acteylglucosamine pyrophosphorylase 1-like 1	1.89387	7.12798	1.11414e-180	2.1544e-179	0.00258497	1	1333	1160	1183	4148	3791	4283
ENSMUSG00000013698	Pea15a	phosphoprotein enriched in astrocytes 15A	1.56746	7.79291	1.19502e-180	2.30674e-179	0.00183072	1	2361	2315	2266	6696	5680	6032
ENSMUSG00000020376	Rnf130	ring finger protein 130	1.61167	7.39551	1.3907e-180	2.67976e-179	0.00187181	1	1807	1703	1639	4934	4328	4815
ENSMUSG00000043004	Gng2	guanine nucleotide binding protein (G protein), gamma 2	1.79894	6.49553	1.62706e-180	3.12974e-179	0.00211905	1	907	861	730	2650	2441	2677
ENSMUSG00000029291	Rufy3	RUN and FYVE domain containing 3	1.26261	6.22505	1.94046e-180	3.72609e-179	0.000681449	1	898	932	899	2007	1851	1992
ENSMUSG00000035517	Tdrd7	tudor domain containing 7	1.48176	6.8935	2.24581e-180	4.30493e-179	0.0014271	1	1311	1354	1225	3387	3015	3308
ENSMUSG00000031827	Cotl1	coactosin-like 1 (Dictyostelium)	1.81034	8.36397	3.72699e-180	7.13174e-179	0.00255969	1	3247	3002	2818	9807	8853	9780
ENSMUSG00000023452	Pisd	phosphatidylserine decarboxylase	1.44258	5.83057	4.16208e-180	7.95051e-179	0.00087191	1	655	658	585	1635	1428	1549
ENSMUSG00000017002	Slpi	secretory leukocyte peptidase inhibitor	1.68864	5.52604	5.58568e-180	1.06514e-178	0.00128546	1	473	434	444	1317	1276	1297
ENSMUSG00000026456	Cyb5r1	cytochrome b5 reductase 1	1.38421	5.6645	8.61042e-180	1.6391e-178	0.000629865	1	570	595	577	1457	1260	1348
ENSMUSG00000030214	Plbd1	phospholipase B domain containing 1	3.04843	3.89506	9.57206e-180	1.81902e-178	0.00214052	1	64	78	56	479	491	494
ENSMUSG00000059552	Trp53	transformation related protein 53	1.25234	6.14134	1.1272e-179	2.13838e-178	0.000625029	1	835	892	862	1958	1709	1846
ENSMUSG00000033720	Sfxn5	sideroflexin 5	2.13782	4.43909	1.747e-179	3.3085e-178	0.000900843	1	159	189	149	670	620	665
ENSMUSG00000033355	Rtp4	receptor transporter protein 4	2.80352	6.39076	2.69415e-179	5.09347e-178	0.0054787	1	526	403	373	3108	2446	2601
ENSMUSG00000069808	Fam57a	family with sequence similarity 57, member A	-2.55092	4.44372	3.33589e-179	6.29592e-178	0.00191642	-1	723	760	809	120	127	102
ENSMUSG00000026222	Sp100	nuclear antigen Sp100	2.82206	7.56222	3.78186e-179	7.12541e-178	0.00588298	1	1139	972	792	6656	5632	6097
ENSMUSG00000052270	Fpr2	formyl peptide receptor 2	2.04525	7.513	4.95612e-179	9.32191e-178	0.00315611	1	1613	1500	1306	5880	5108	5326
ENSMUSG00000018167	Stard3	START domain containing 3	1.69196	6.78898	7.36539e-179	1.38299e-177	0.00195017	1	1141	1111	990	3240	3000	3117
ENSMUSG00000022564	Grina	glutamate receptor, ionotropic, N-methyl D-aspartate-associated protein 1 (glutamate binding)	1.90334	8.0365	1.07719e-178	2.01917e-177	0.00281348	1	2499	2217	2151	7964	7277	7731
ENSMUSG00000001056	Nhp2	NHP2 ribonucleoprotein	-1.57339	6.72079	1.39435e-178	2.60926e-177	0.00159894	-1	3262	3190	3334	1042	888	1012
ENSMUSG00000039308	Ndst2	N-deacetylase/N-sulfotransferase (heparan glucosaminyl) 2	1.51153	5.59896	1.73043e-178	3.23268e-177	0.000899498	1	550	528	482	1405	1227	1345
ENSMUSG00000015027	Galns	galactosamine (N-acetyl)-6-sulfate sulfatase	1.47565	5.91557	2.12744e-178	3.96762e-177	0.00101894	1	702	662	615	1719	1526	1676
ENSMUSG00000017754	Pltp	phospholipid transfer protein	1.98712	8.00206	2.55104e-178	4.74958e-177	0.00306877	1	2213	2269	1929	7341	7344	7986
ENSMUSG00000034926	Dhcr24	24-dehydrocholesterol reductase	-2.58713	4.79564	2.84438e-178	5.28681e-177	0.00269103	-1	924	1028	989	114	161	161
ENSMUSG00000034218	Atm	ataxia telangiectasia mutated	-1.97668	5.89498	4.62975e-178	8.59075e-177	0.00234592	-1	1724	2209	1956	469	416	450
ENSMUSG00000066682	Pilrb2	paired immunoglobin-like type 2 receptor beta 2	2.08271	4.57999	5.36092e-178	9.93077e-177	0.00102411	1	209	183	173	748	680	712
ENSMUSG00000024378	Stard4	StAR-related lipid transfer (START) domain containing 4	-1.77994	5.64961	7.43861e-178	1.37564e-176	0.00160234	-1	1518	1702	1595	392	438	420
ENSMUSG00000038179	Slamf7	SLAM family member 7	1.77154	8.25064	1.01983e-177	1.88284e-176	0.00247491	1	2981	2947	2636	9619	7947	8603
ENSMUSG00000024942	Capn1	calpain 1	1.66437	5.28056	1.46167e-177	2.69408e-176	0.00105024	1	388	407	360	1161	1054	1056
ENSMUSG00000026548	Slamf9	SLAM family member 9	2.85772	7.19404	1.79278e-177	3.29883e-176	0.00600442	1	851	705	644	5628	4219	4467
ENSMUSG00000058013	Sept11	septin 11	-1.39524	6.8989	1.98724e-177	3.65057e-176	0.00123621	-1	3478	3700	3549	1278	1137	1229
ENSMUSG00000028327	Stra6l	STRA6-like	2.99316	4.22905	3.18379e-177	5.8389e-176	0.00298421	1	95	98	66	680	519	650
ENSMUSG00000036902	Neto2	neuropilin (NRP) and tolloid (TLL)-like 2	-4.04776	3.99953	7.55649e-177	1.38352e-175	0.00512701	-1	527	694	638	46	34	20
ENSMUSG00000064373	Sepp1	selenoprotein P, plasma, 1	2.10303	8.90378	1.36722e-176	2.49908e-175	0.00355713	1	4064	3748	3407	14296	13298	15504
ENSMUSG00000042599	Kdm7a	lysine (K)-specific demethylase 7A	1.56192	5.57694	1.68219e-176	3.06972e-175	0.00103541	1	518	530	449	1357	1249	1343
ENSMUSG00000055612	Cdca7	cell division cycle associated 7	-1.39294	5.98218	2.6464e-176	4.82126e-175	0.000852544	-1	1783	1941	1950	659	610	661
ENSMUSG00000004609	Cd33	CD33 antigen	1.88358	5.28835	3.66114e-176	6.65892e-175	0.00170772	1	329	388	316	1111	1093	1198
ENSMUSG00000028152	Tspan5	tetraspanin 5	-1.81866	4.80933	3.86968e-176	7.02662e-175	0.000655899	-1	870	943	888	252	214	218
ENSMUSG00000036078	Sigmar1	sigma non-opioid intracellular receptor 1	-1.42133	6.59618	8.84664e-176	1.60374e-174	0.0012099	-1	2847	2976	2912	990	930	993
ENSMUSG00000073676	Hspe1	heat shock protein 1 (chaperonin 10)	-1.51538	7.45855	1.34822e-175	2.44008e-174	0.00168482	-1	5330	5341	5490	1772	1625	1654
ENSMUSG00000028312	Smc2	structural maintenance of chromosomes 2	-1.86277	6.129	1.55356e-175	2.80711e-174	0.00218583	-1	2041	2447	2324	574	477	623
ENSMUSG00000020739	Nup85	nucleoporin 85	-1.54065	6.02341	1.571e-175	2.83398e-174	0.00124021	-1	1945	1956	2094	632	599	610
ENSMUSG00000002108	Nr1h3	nuclear receptor subfamily 1, group H, member 3	2.0765	6.42063	1.92608e-175	3.46883e-174	0.00301661	1	757	652	626	2915	2257	2525
ENSMUSG00000070427	Il18bp	interleukin 18 binding protein	2.48351	5.76156	2.13686e-175	3.84216e-174	0.00408274	1	390	344	286	1969	1473	1675
ENSMUSG00000028015	Ctso	cathepsin O	1.41556	5.99027	2.5179e-175	4.51992e-174	0.000948638	1	751	727	671	1769	1585	1771
ENSMUSG00000027712	Anxa5	annexin A5	1.62118	8.54148	7.11428e-175	1.27502e-173	0.00213231	1	3970	3755	3615	11056	9687	10463
ENSMUSG00000026669	Mcm10	minichromosome maintenance deficient 10 (S. cerevisiae)	-1.6132	5.41704	2.41419e-174	4.31967e-173	0.00102252	-1	1239	1403	1346	382	367	415
ENSMUSG00000054520	Sh3bp2	SH3-domain binding protein 2	2.42048	7.04946	2.60487e-174	4.6533e-173	0.00442551	1	993	869	723	4395	3862	4125
ENSMUSG00000042286	Stab1	stabilin 1	1.69544	8.49509	2.84348e-174	5.07134e-173	0.00233854	1	3627	3708	3233	10330	9686	10547
ENSMUSG00000025203	Scd2	stearoyl-Coenzyme A desaturase 2	-1.6536	6.14342	3.49362e-174	6.22079e-173	0.00161715	-1	2089	2365	2198	595	593	699
ENSMUSG00000024672	Ms4a7	membrane-spanning 4-domains, subfamily A, member 7	3.08542	9.02011	3.6297e-174	6.45267e-173	0.00729248	1	2694	2223	1866	18997	15721	16881
ENSMUSG00000027776	Il12a	interleukin 12a	-3.09569	3.41476	5.18077e-174	9.19525e-173	0.000523472	-1	379	401	390	45	39	38
ENSMUSG00000032997	Chpf	chondroitin polymerizing factor	-2.32603	4.99666	5.23096e-174	9.26939e-173	0.00234614	-1	1010	1077	1203	205	190	191
ENSMUSG00000054676	1600014C10Rik	RIKEN cDNA 1600014C10 gene	1.64587	5.74727	7.07652e-174	1.25196e-172	0.00140958	1	571	549	492	1569	1467	1470
ENSMUSG00000042404	Dennd4b	DENN/MADD domain containing 4B	1.40597	6.58517	9.87649e-174	1.74453e-172	0.00121252	1	1060	1147	1058	2745	2365	2625
ENSMUSG00000056124	B4galt6	UDP-Gal:betaGlcNAc beta 1,4-galactosyltransferase, polypeptide 6	1.63058	6.83725	1.01821e-173	1.79563e-172	0.00186958	1	1155	1258	1053	3428	2900	3268
ENSMUSG00000043279	Trim56	tripartite motif-containing 56	1.58862	5.52134	1.20152e-173	2.11552e-172	0.00110008	1	455	518	449	1402	1147	1276
ENSMUSG00000024197	Plin3	perilipin 3	1.46366	5.61727	5.78586e-173	1.01709e-171	0.000854794	1	566	550	503	1413	1244	1335
ENSMUSG00000027698	Nceh1	neutral cholesterol ester hydrolase 1	1.79413	7.29403	6.94102e-173	1.21821e-171	0.00246101	1	1522	1523	1314	4537	4167	4806
ENSMUSG00000097328	Tnfsf12	tumor necrosis factor (ligand) superfamily, member 12	3.25549	3.31454	7.00151e-173	1.22688e-171	0.000825729	1	47	34	35	347	316	330
ENSMUSG00000002668	Dennd1c	DENN/MADD domain containing 1C	2.79915	5.22343	7.76037e-173	1.35769e-171	0.00431311	1	243	188	150	1320	1102	1201
ENSMUSG00000052688	Rab7b	RAB7B, member RAS oncogene family	3.16907	6.48698	1.99756e-172	3.48923e-171	0.00727113	1	442	398	273	3383	2626	2966
ENSMUSG00000026558	Uck2	uridine-cytidine kinase 2	-1.90985	6.76225	3.73952e-172	6.52167e-171	0.00264705	-1	3453	3610	3567	769	861	891
ENSMUSG00000049988	Lrrc25	leucine rich repeat containing 25	2.22491	8.00033	4.03091e-172	7.01876e-171	0.00397442	1	2102	1848	1645	8054	7473	7855
ENSMUSG00000024640	Psat1	phosphoserine aminotransferase 1	-1.30829	6.14141	4.48329e-172	7.79413e-171	0.000785668	-1	1969	2168	2098	763	701	785
ENSMUSG00000024785	Rcl1	RNA terminal phosphate cyclase-like 1	-1.56319	5.20982	7.45052e-172	1.29322e-170	0.000738553	-1	1079	1177	1167	374	319	342
ENSMUSG00000036622	Atp13a2	ATPase type 13A2	2.21374	7.85792	8.69847e-172	1.50746e-170	0.00392417	1	1895	1721	1487	7123	6556	7489
ENSMUSG00000022906	Parp9	poly (ADP-ribose) polymerase family, member 9	1.87245	7.03396	9.12172e-172	1.57833e-170	0.00265079	1	1254	1206	1028	4083	3454	3892
ENSMUSG00000019254	Ppp1r12c	protein phosphatase 1, regulatory (inhibitor) subunit 12C	1.61265	6.97823	1.35293e-171	2.3373e-170	0.00188984	1	1343	1335	1177	3706	3314	3516
ENSMUSG00000026437	Cdk18	cyclin-dependent kinase 18	1.58643	6.06284	2.49176e-171	4.29799e-170	0.00146609	1	731	653	686	1974	1651	1941
ENSMUSG00000041782	Lad1	ladinin	-2.00186	4.78841	4.00472e-171	6.89688e-170	0.00119437	-1	852	928	954	222	178	210
ENSMUSG00000030786	Itgam	integrin alpha M	1.86592	10.0335	4.46029e-171	7.66947e-170	0.00297679	1	9759	9922	8337	32044	28084	31169
ENSMUSG00000029561	Oasl2	2'-5' oligoadenylate synthetase-like 2	3.1214	7.65847	5.83316e-171	1.00145e-169	0.00743706	1	1039	854	688	7446	6122	6562
ENSMUSG00000018008	Cyth4	cytohesin 4	2.04204	8.57443	8.21719e-171	1.40855e-169	0.00345462	1	3371	3150	2720	11986	10519	11538
ENSMUSG00000028527	Ak4	adenylate kinase 4	-1.87568	5.27129	8.37208e-171	1.43287e-169	0.00169514	-1	1168	1307	1283	357	287	271
ENSMUSG00000074934	Grem1	gremlin 1	2.34678	4.14281	1.12299e-170	1.919e-169	0.00107318	1	114	144	101	574	510	549
ENSMUSG00000005410	Mcm5	minichromosome maintenance deficient 5, cell division cycle 46 (S. cerevisiae)	-1.73336	7.07488	1.59212e-170	2.71647e-169	0.00224809	-1	3914	4489	4462	1131	1090	1232
ENSMUSG00000028559	Osbpl9	oxysterol binding protein-like 9	1.40381	6.47966	1.91941e-170	3.26982e-169	0.00120123	1	1022	1058	956	2406	2326	2439
ENSMUSG00000033257	Ttll4	tubulin tyrosine ligase-like family, member 4	-1.55123	5.54338	1.99218e-170	3.38854e-169	0.00101729	-1	1333	1534	1443	465	391	458
ENSMUSG00000022587	Ly6e	lymphocyte antigen 6 complex, locus E	1.61421	10.4944	2.71312e-170	4.60771e-169	0.00227481	1	15236	15099	13755	41750	38224	40620
ENSMUSG00000039568	Ubald1	UBA-like domain containing 1	1.58675	5.51003	3.51267e-170	5.9564e-169	0.00113026	1	475	479	456	1250	1229	1303
ENSMUSG00000017146	Brca1	breast cancer 1	-2.39072	5.13744	4.92317e-170	8.33536e-169	0.00283244	-1	1070	1272	1316	197	209	216
ENSMUSG00000058230	Arhgap35	Rho GTPase activating protein 35	-1.44016	5.62176	7.48133e-170	1.26471e-168	0.000799371	-1	1414	1578	1467	499	447	522
ENSMUSG00000030107	Usp18	ubiquitin specific peptidase 18	1.71728	8.01305	1.33405e-169	2.25174e-168	0.00241483	1	2648	2514	2312	7909	6846	7228
ENSMUSG00000045092	S1pr1	sphingosine-1-phosphate receptor 1	-1.46682	6.71195	3.96522e-169	6.68268e-168	0.00143513	-1	3019	3414	3121	1061	972	1053
ENSMUSG00000032508	Myd88	myeloid differentiation primary response gene 88	2.18206	6.95934	9.93974e-169	1.67261e-167	0.00370356	1	1064	899	822	3970	3471	3874
ENSMUSG00000025764	Jade1	jade family PHD finger 1	-1.46761	5.76494	9.96772e-169	1.67476e-167	0.00097789	-1	1532	1755	1663	542	512	544
ENSMUSG00000006611	Hfe	hemochromatosis	2.089	5.70088	1.21172e-168	2.03281e-167	0.00282974	1	421	423	383	1447	1495	1717
ENSMUSG00000017652	Cd40	CD40 antigen	-1.59045	6.88709	1.64382e-168	2.75352e-167	0.00182386	-1	3405	3759	3860	1146	1047	1076
ENSMUSG00000036202	Rif1	Rap1 interacting factor 1 homolog (yeast)	-1.92849	6.97477	2.1024e-168	3.51633e-167	0.00284598	-1	3622	4536	4215	996	954	947
ENSMUSG00000019961	Tmpo	thymopoietin	-1.50542	7.25356	2.46992e-168	4.12477e-167	0.00169999	-1	4351	4902	4755	1486	1386	1533
ENSMUSG00000021823	Vcl	vinculin	1.90086	4.81537	3.15529e-168	5.26136e-167	0.00108228	1	251	265	221	878	732	852
ENSMUSG00000025278	Flnb	filamin, beta	-1.79198	7.23527	4.53322e-168	7.5476e-167	0.00250312	-1	4286	5308	4931	1340	1155	1250
ENSMUSG00000039294	BC017643	cDNA sequence BC017643	1.34649	6.40513	5.93551e-168	9.86745e-167	0.00105827	1	979	1046	944	2472	2040	2241
ENSMUSG00000035621	Midn	midnolin	1.67298	5.77794	9.83888e-168	1.63319e-166	0.00159304	1	587	539	497	1614	1501	1509
ENSMUSG00000032322	Pstpip1	proline-serine-threonine phosphatase-interacting protein 1	2.76187	7.04546	1.69715e-167	2.81293e-166	0.00595702	1	835	706	563	4541	3937	4298
ENSMUSG00000075705	Msrb1	methionine sulfoxide reductase B1	2.01921	6.75557	2.34413e-167	3.87942e-166	0.00312169	1	989	826	834	3211	3061	3329
ENSMUSG00000021427	Ssr1	signal sequence receptor, alpha	-1.34183	8.42978	2.37858e-167	3.93054e-166	0.00149636	-1	9858	10582	10261	3777	3361	3685
ENSMUSG00000053835	H2-T24	histocompatibility 2, T region locus 24	3.15656	6.20709	2.4584e-167	4.05636e-166	0.00687148	1	377	306	240	2858	2227	2296
ENSMUSG00000021929	Kpna3	karyopherin (importin) alpha 3	-1.48555	7.84711	2.71232e-167	4.46863e-166	0.001778	-1	6599	7455	7017	2436	2089	2198
ENSMUSG00000025626	Phf6	PHD finger protein 6	-1.41791	5.93159	3.11024e-167	5.11658e-166	0.000975569	-1	1716	1974	1817	631	590	619
ENSMUSG00000041926	Rnpep	arginyl aminopeptidase (aminopeptidase B)	1.54721	7.5971	5.09429e-167	8.36799e-166	0.0019133	1	2066	2106	1954	5296	5111	5576
ENSMUSG00000025507	Pidd1	p53 induced death domain protein 1	-1.99654	4.53409	1.32224e-166	2.16872e-165	0.000853386	-1	718	802	768	168	160	184
ENSMUSG00000035969	Rusc2	RUN and SH3 domain containing 2	1.29964	5.63924	1.91457e-166	3.13557e-165	0.000541504	1	582	620	583	1363	1225	1339
ENSMUSG00000056501	Cebpb	CCAAT/enhancer binding protein (C/EBP), beta	1.69831	5.62146	2.32056e-166	3.79483e-165	0.00158068	1	514	447	475	1457	1354	1354
ENSMUSG00000024816	Frmd8	FERM domain containing 8	1.34191	5.61852	1.4744e-165	2.40753e-164	0.000634845	1	567	572	584	1363	1194	1348
ENSMUSG00000039153	Runx2	runt related transcription factor 2	-2.66443	4.60915	2.13909e-165	3.48773e-164	0.00303757	-1	762	962	883	146	112	109
ENSMUSG00000046879	Irgm1	immunity-related GTPase family M member 1	2.03424	7.43233	2.49932e-165	4.06906e-164	0.00339061	1	1559	1394	1250	5585	4771	5053
ENSMUSG00000019872	Smpdl3a	sphingomyelin phosphodiesterase, acid-like 3A	2.35386	7.996	2.5452e-165	4.13763e-164	0.00461926	1	1956	1765	1460	8265	7435	7984
ENSMUSG00000022488	Nckap1l	NCK associated protein 1 like	1.79196	9.15021	3.06624e-165	4.97733e-164	0.00281492	1	5587	5447	4768	17475	15146	16318
ENSMUSG00000039680	Mrps6	mitochondrial ribosomal protein S6	-1.80736	4.64659	3.20499e-165	5.19491e-164	0.000557608	-1	776	823	807	207	198	209
ENSMUSG00000025869	Nop16	NOP16 nucleolar protein	-1.41177	5.8069	3.77442e-165	6.1089e-164	0.000910483	-1	1700	1709	1632	625	517	552
ENSMUSG00000060791	Gmfg	glia maturation factor, gamma	2.25115	5.98057	4.15318e-165	6.71207e-164	0.00365134	1	538	407	412	2077	1801	1908
ENSMUSG00000028970	Abcb1b	ATP-binding cassette, sub-family B (MDR/TAP), member 1B	-1.53442	5.75367	4.57573e-165	7.38415e-164	0.00118926	-1	1620	1796	1555	524	494	514
ENSMUSG00000025473	Adam8	a disintegrin and metallopeptidase domain 8	2.38269	9.77989	7.09859e-165	1.14387e-163	0.00487826	1	6486	6127	4942	28945	25753	27145
ENSMUSG00000020899	Pfas	phosphoribosylformylglycinamidine synthase (FGAR amidotransferase)	-1.82699	5.79148	7.48152e-165	1.20382e-163	0.00206646	-1	1570	1917	1872	476	408	465
ENSMUSG00000032349	Elovl5	ELOVL family member 5, elongation of long chain fatty acids (yeast)	-1.53181	6.70028	8.91006e-165	1.43159e-163	0.00165259	-1	3117	3306	3159	955	967	1035
ENSMUSG00000050912	Tmem123	transmembrane protein 123	-1.56498	8.52264	9.10375e-165	1.46057e-163	0.0021073	-1	10698	12385	11069	3461	3270	3566
ENSMUSG00000021811	Dnajc9	DnaJ (Hsp40) homolog, subfamily C, member 9	-1.57789	5.7853	1.52705e-164	2.44639e-163	0.00133527	-1	1601	1807	1712	488	483	560
ENSMUSG00000027009	Itga4	integrin alpha 4	-1.57987	8.04621	1.55877e-164	2.49358e-163	0.00209655	-1	7524	8928	8160	2619	2224	2513
ENSMUSG00000021569	Trip13	thyroid hormone receptor interactor 13	-2.14706	4.27289	1.90646e-164	3.04536e-163	0.00080778	-1	621	691	633	134	132	126
ENSMUSG00000029591	Ung	uracil DNA glycosylase	-2.77174	4.03399	2.51644e-164	4.01392e-163	0.00207711	-1	522	633	606	78	71	81
ENSMUSG00000031729	Ist1	increased sodium tolerance 1 homolog (yeast)	1.64131	7.27148	3.29783e-164	5.2527e-163	0.00214903	1	1634	1605	1415	4658	3966	4364
ENSMUSG00000022390	Zc3h7b	zinc finger CCCH type containing 7B	-1.19518	6.43961	3.43501e-164	5.46331e-163	0.000741721	-1	2382	2613	2499	1017	909	998
ENSMUSG00000002227	Mov10	Moloney leukemia virus 10	1.41961	6.29949	4.48469e-164	7.12251e-163	0.00123487	1	928	922	808	2176	2005	2172
ENSMUSG00000039853	Trim14	tripartite motif-containing 14	2.01597	4.63035	5.5628e-164	8.82204e-163	0.00121162	1	204	207	197	816	672	712
ENSMUSG00000040249	Lrp1	low density lipoprotein receptor-related protein 1	1.94391	8.58046	6.46541e-164	1.02388e-162	0.00328016	1	3374	3563	2872	12297	10091	11377
ENSMUSG00000034484	Snx2	sorting nexin 2	1.59917	8.11287	1.15148e-163	1.82089e-162	0.00218065	1	2988	2904	2633	8167	7118	7816
ENSMUSG00000036636	Clcn7	chloride channel 7	1.4618	8.15527	2.88188e-163	4.55073e-162	0.0018174	1	3222	3226	2976	8003	7347	7841
ENSMUSG00000058290	Espl1	extra spindle pole bodies 1 (S. cerevisiae)	-2.36054	4.49016	3.02028e-163	4.76245e-162	0.00191521	-1	705	797	821	136	116	152
ENSMUSG00000031875	Cmtm3	CKLF-like MARVEL transmembrane domain containing 3	1.57162	6.81969	3.21835e-163	5.06751e-162	0.00184574	1	1252	1154	1120	3310	2925	3139
ENSMUSG00000024539	Ptpn2	protein tyrosine phosphatase, non-receptor type 2	-1.18734	6.27581	5.02267e-163	7.89728e-162	0.000663996	-1	2164	2290	2223	929	788	904
ENSMUSG00000028334	Nans	N-acetylneuraminic acid synthase (sialic acid synthase)	-1.18041	6.43378	1.17122e-162	1.83892e-161	0.00072092	-1	2417	2543	2479	1022	888	1024
ENSMUSG00000064127	Med14	mediator complex subunit 14	-1.75269	6.15962	1.51866e-162	2.38103e-161	0.00209379	-1	2090	2544	2209	605	541	667
ENSMUSG00000032231	Anxa2	annexin A2	2.56526	8.43699	1.90659e-162	2.985e-161	0.00558099	1	2428	1988	1792	11673	10163	11072
ENSMUSG00000018446	C1qbp	complement component 1, q subcomponent binding protein	-1.3756	7.0919	2.21681e-162	3.46576e-161	0.00139942	-1	3957	4109	4149	1482	1289	1438
ENSMUSG00000028716	Pdzk1ip1	PDZK1 interacting protein 1	-2.98316	3.39404	2.77584e-162	4.33362e-161	0.000625523	-1	371	394	379	53	37	39
ENSMUSG00000024098	Twsg1	twisted gastrulation homolog 1 (Drosophila)	-1.26201	5.90537	5.49794e-162	8.57119e-161	0.000644284	-1	1683	1789	1771	694	592	668
ENSMUSG00000033166	Dis3	DIS3 mitotic control homolog (S. cerevisiae)	-1.6655	5.61465	1.32563e-161	2.06371e-160	0.00151438	-1	1429	1667	1523	496	396	409
ENSMUSG00000027379	Bub1	budding uninhibited by benzimidazoles 1 homolog (S. cerevisiae)	-2.21897	4.80657	1.36733e-161	2.12563e-160	0.00206246	-1	864	963	1020	176	171	199
ENSMUSG00000035960	Apex1	apurinic/apyrimidinic endonuclease 1	-1.77889	4.73356	2.14513e-161	3.33009e-160	0.00069061	-1	804	894	849	229	200	234
ENSMUSG00000101389	Ms4a4a	membrane-spanning 4-domains, subfamily A, member 4A	1.69996	7.4565	2.51674e-161	3.90148e-160	0.00240695	1	1812	1783	1535	5189	4592	5121
ENSMUSG00000074342	I830077J02Rik	RIKEN cDNA I830077J02 gene	2.46699	3.79314	3.84127e-161	5.94642e-160	0.000779351	1	87	83	92	454	415	427
ENSMUSG00000035011	Zbtb7a	zinc finger and BTB domain containing 7a	1.5596	6.56288	4.51413e-161	6.97822e-160	0.00175633	1	1030	1013	928	2873	2379	2585
ENSMUSG00000034708	Grn	granulin	1.77266	11.4061	5.28242e-161	8.15446e-160	0.00290139	1	26996	26050	23214	80183	73993	78632
ENSMUSG00000042644	Itpr3	inositol 1,4,5-triphosphate receptor 3	1.91044	4.68124	2.08228e-160	3.20991e-159	0.00106846	1	221	248	199	801	671	774
ENSMUSG00000046027	Stard5	StAR-related lipid transfer (START) domain containing 5	2.44823	5.97402	3.1324e-160	4.82197e-159	0.00454591	1	483	402	321	2067	1829	1994
ENSMUSG00000018474	Chd3	chromodomain helicase DNA binding protein 3	1.51966	5.10579	4.62006e-160	7.10213e-159	0.000719391	1	363	355	385	990	865	973
ENSMUSG00000029771	Irf5	interferon regulatory factor 5	1.72147	7.53421	4.97508e-160	7.63723e-159	0.00250942	1	1906	1826	1619	5565	5022	5183
ENSMUSG00000044229	Nxpe4	neurexophilin and PC-esterase domain family, member 4	-3.36184	3.12332	5.81708e-160	8.91736e-159	0.000473819	-1	313	331	326	26	27	31
ENSMUSG00000061273	Mmgt1	membrane magnesium transporter 1	-1.69193	5.7817	1.26027e-159	1.92927e-158	0.0017453	-1	1582	1806	1821	528	408	506
ENSMUSG00000031444	F10	coagulation factor X	2.04646	4.17442	1.28465e-159	1.96386e-158	0.000539001	1	151	146	138	558	502	547
ENSMUSG00000024675	Ms4a4c	membrane-spanning 4-domains, subfamily A, member 4C	3.08125	7.40228	1.35052e-159	2.0617e-158	0.00776236	1	833	784	601	6776	5041	5012
ENSMUSG00000041961	Znrf3	zinc and ring finger 3	-2.31505	4.28141	1.76611e-159	2.6924e-158	0.00144687	-1	642	725	630	113	124	121
ENSMUSG00000025366	Esyt1	extended synaptotagmin-like protein 1	1.51912	8.24152	3.00416e-159	4.57346e-158	0.00203548	1	3268	3424	3028	8387	7809	8683
ENSMUSG00000035834	Polr3g	polymerase (RNA) III (DNA directed) polypeptide G	-2.51901	3.9446	4.96676e-159	7.55085e-158	0.00124512	-1	522	530	560	81	87	83
ENSMUSG00000057191	AB124611	cDNA sequence AB124611	2.72461	6.56715	5.90281e-159	8.96154e-158	0.00599396	1	632	482	429	3132	2901	3094
ENSMUSG00000051220	Ercc6l	excision repair cross-complementing rodent repair deficiency complementation group 6 like	-2.1067	4.57362	5.92064e-159	8.97624e-158	0.00141057	-1	722	847	819	172	154	169
ENSMUSG00000015291	Gdi1	guanosine diphosphate (GDP) dissociation inhibitor 1	1.26335	6.43001	6.15099e-159	9.31267e-158	0.000960631	1	1010	1139	998	2374	2139	2234
ENSMUSG00000002395	Use1	unconventional SNARE in the ER 1 homolog (S. cerevisiae)	1.41792	5.48268	6.16437e-159	9.32012e-158	0.000800177	1	512	528	470	1280	1089	1239
ENSMUSG00000046805	Mpeg1	macrophage expressed gene 1	1.83388	11.2917	6.82858e-159	1.03102e-157	0.00313484	1	24298	23303	20557	77856	66396	73180
ENSMUSG00000020272	Stk10	serine/threonine kinase 10	1.48203	5.38046	1.0124e-158	1.5265e-157	0.000892024	1	475	471	415	1183	1044	1172
ENSMUSG00000025498	Irf7	interferon regulatory factor 7	2.28645	9.69173	1.3999e-158	2.10789e-157	0.00470124	1	6403	6077	4980	27888	23626	24692
ENSMUSG00000028672	Hmgcl	3-hydroxy-3-methylglutaryl-Coenzyme A lyase	1.62871	4.89612	2.23623e-158	3.36258e-157	0.000621601	1	295	319	287	853	787	850
ENSMUSG00000063146	Clip2	CAP-GLY domain containing linker protein 2	1.70675	5.50695	2.44612e-158	3.67318e-157	0.00165763	1	473	457	392	1420	1176	1265
ENSMUSG00000020973	Dnaaf2	dynein, axonemal assembly factor 2	-2.58569	4.60563	2.68447e-158	4.02561e-157	0.00301745	-1	777	848	951	134	129	120
ENSMUSG00000073490	AI607873	expressed sequence AI607873	2.78339	8.01915	3.02028e-158	4.52304e-157	0.00660748	1	1606	1357	1116	9241	7765	8146
ENSMUSG00000026317	Cln8	ceroid-lipofuscinosis, neuronal 8	1.72785	6.87798	3.02839e-158	4.52902e-157	0.00240434	1	1219	1101	1062	3649	2981	3406
ENSMUSG00000030187	Klra2	killer cell lectin-like receptor, subfamily A, member 2	3.25307	5.26896	3.11397e-158	4.65069e-157	0.00674091	1	195	146	112	1487	1183	1203
ENSMUSG00000031387	Renbp	renin binding protein	1.43675	6.59524	4.21824e-158	6.29141e-157	0.00147085	1	1117	1069	1048	2676	2474	2674
ENSMUSG00000073557	Ppp1r12b	protein phosphatase 1, regulatory (inhibitor) subunit 12B	-1.45914	7.59034	5.44435e-158	8.10914e-157	0.0017802	-1	5593	6124	5825	1874	1816	2004
ENSMUSG00000043263	Pyhin1	pyrin and HIN domain family, member 1	3.08807	7.58852	9.24775e-158	1.37556e-156	0.00792295	1	991	877	644	7122	5858	6149
ENSMUSG00000021285	Ppp1r13b	protein phosphatase 1, regulatory (inhibitor) subunit 13B	2.31384	4.09587	3.04993e-157	4.5305e-156	0.00122932	1	131	121	102	546	474	555
ENSMUSG00000029836	Cbx3	chromobox 3	-1.36219	7.10412	3.6796e-157	5.45849e-156	0.00142745	-1	4022	4202	4064	1445	1324	1502
ENSMUSG00000004100	Ppan	peter pan homolog (Drosophila)	-1.32708	6.15123	4.10468e-157	6.08089e-156	0.00098646	-1	2059	2079	2160	820	681	744
ENSMUSG00000022089	Bin3	bridging integrator 3	1.57473	5.60583	6.86107e-157	1.01507e-155	0.00135803	1	547	521	449	1420	1259	1361
ENSMUSG00000029860	Zyx	zyxin	1.82115	6.08124	7.37763e-157	1.09003e-155	0.00241575	1	657	660	535	1916	1913	2010
ENSMUSG00000034317	Trim59	tripartite motif-containing 59	-1.83444	4.48832	8.05308e-157	1.18823e-155	0.000528871	-1	710	745	709	189	171	182
ENSMUSG00000036469	March1	membrane-associated ring finger (C3HC4) 1	1.48931	6.54993	8.50877e-157	1.25379e-155	0.00161529	1	1088	1045	919	2677	2407	2575
ENSMUSG00000073489	Ifi204	interferon activated gene 204	3.11845	8.34332	9.2193e-157	1.35668e-155	0.00821932	1	1662	1403	1093	11907	10048	10381
ENSMUSG00000034329	Brip1	BRCA1 interacting protein C-terminal helicase 1	-2.20455	4.38154	1.07947e-156	1.58639e-155	0.00139333	-1	656	745	712	122	140	147
ENSMUSG00000046245	Pilra	paired immunoglobin-like type 2 receptor alpha	1.74647	6.86191	1.21169e-156	1.77834e-155	0.00248776	1	1209	1086	1016	3526	3135	3275
ENSMUSG00000038507	Parp12	poly (ADP-ribose) polymerase family, member 12	1.66352	7.34143	1.21758e-156	1.78459e-155	0.00235264	1	1715	1658	1455	4869	4190	4623
ENSMUSG00000010048	Ifrd2	interferon-related developmental regulator 2	-1.60331	5.59894	1.84979e-156	2.70762e-155	0.00140315	-1	1423	1490	1603	483	400	446
ENSMUSG00000040483	Xaf1	XIAP associated factor 1	2.28453	6.55935	3.38163e-156	4.94327e-155	0.00430105	1	744	686	562	3304	2535	2862
ENSMUSG00000066684	Pilrb1	paired immunoglobin-like type 2 receptor beta 1	2.10128	4.75064	6.81452e-156	9.9483e-155	0.00185647	1	227	230	173	811	755	850
ENSMUSG00000024077	Strn	striatin, calmodulin binding protein	1.46204	5.10011	7.59877e-156	1.10785e-154	0.000615371	1	352	410	370	975	872	940
ENSMUSG00000015968	Cacna1d	calcium channel, voltage-dependent, L type, alpha 1D subunit	-2.17578	4.58288	7.93756e-156	1.15572e-154	0.00171581	-1	769	891	765	177	157	145
ENSMUSG00000003062	Stard3nl	STARD3 N-terminal like	1.28848	6.19374	8.4689e-156	1.23145e-154	0.000947924	1	898	914	825	1961	1795	2000
ENSMUSG00000029414	Kntc1	kinetochore associated 1	-2.19654	4.57326	9.61573e-156	1.39637e-154	0.00176128	-1	724	846	844	162	155	153
ENSMUSG00000006418	Rnf114	ring finger protein 114	1.59574	7.47425	1.80488e-155	2.61755e-154	0.00219534	1	1951	1824	1708	5252	4641	4928
ENSMUSG00000033278	Ptprm	protein tyrosine phosphatase, receptor type, M	1.7959	4.81826	2.41413e-155	3.49652e-154	0.00103938	1	247	283	252	886	720	823
ENSMUSG00000053318	Slamf8	SLAM family member 8	2.27761	3.96451	3.79654e-155	5.49154e-154	0.000853245	1	111	108	111	515	427	490
ENSMUSG00000076431	Sox4	SRY (sex determining region Y)-box 4	-3.93585	3.34895	5.55796e-155	8.02882e-154	0.00336193	-1	359	445	368	23	28	17
ENSMUSG00000024791	Cdca5	cell division cycle associated 5	-2.44819	4.02974	1.03157e-154	1.48822e-153	0.00140842	-1	526	588	586	84	87	107
ENSMUSG00000058799	Nap1l1	nucleosome assembly protein 1-like 1	-1.34975	8.65787	2.20823e-154	3.18159e-153	0.00167928	-1	11551	12453	12015	4307	3895	4425
ENSMUSG00000028465	Tln1	talin 1	1.62356	9.15501	2.47621e-154	3.56303e-153	0.0024921	1	5888	6218	5243	16786	14715	16274
ENSMUSG00000090213	Tmem189	transmembrane protein 189	1.38494	6.57902	2.76207e-154	3.96916e-153	0.00137509	1	1116	1111	1057	2692	2318	2662
ENSMUSG00000073529	F830208F22Rik	RIKEN cDNA F830208F22 gene	-3.2124	3.22094	3.91372e-154	5.6168e-153	0.000863777	-1	324	357	349	42	28	29
ENSMUSG00000052485	Tmem171	transmembrane protein 171	3.36911	3.86793	4.9707e-154	7.12446e-153	0.00424774	1	74	56	29	542	451	480
ENSMUSG00000020738	Sumo2	small ubiquitin-like modifier 2	-1.28984	8.18618	5.28661e-154	7.5674e-153	0.00148145	-1	8431	8808	8420	3265	2882	3234
ENSMUSG00000020806	Rhbdf2	rhomboid 5 homolog 2 (Drosophila)	1.34185	7.33581	6.06658e-154	8.67261e-153	0.00148216	1	1920	1925	1826	4533	4012	4305
ENSMUSG00000028437	Ubap1	ubiquitin-associated protein 1	1.2241	6.40736	6.18466e-154	8.82997e-153	0.000906592	1	1035	1127	995	2303	2097	2187
ENSMUSG00000089917	Uckl1	uridine-cytidine kinase 1-like 1	1.65783	4.82121	6.46488e-154	9.2181e-153	0.000670943	1	290	277	275	815	748	812
ENSMUSG00000028108	Ecm1	extracellular matrix protein 1	1.76447	6.76363	7.17494e-154	1.02173e-152	0.00256898	1	1108	1000	955	3296	3024	2980
ENSMUSG00000037465	Klf10	Kruppel-like factor 10	2.5844	4.18788	8.14548e-154	1.15844e-152	0.00244087	1	128	110	84	639	533	557
ENSMUSG00000032812	Arap1	ArfGAP with RhoGAP domain, ankyrin repeat and PH domain 1	1.84225	8.82267	1.06751e-153	1.51624e-152	0.0031807	1	4380	4256	3619	13574	12300	13399
ENSMUSG00000102700	Gm38312	predicted gene, 38312	-2.60192	3.836	1.75284e-153	2.48646e-152	0.00141938	-1	479	507	523	86	54	82
ENSMUSG00000003847	Nfat5	nuclear factor of activated T cells 5	-1.6776	7.93977	1.88747e-153	2.67399e-152	0.00254741	-1	6991	8531	7726	2379	1957	2158
ENSMUSG00000039886	Tmem120a	transmembrane protein 120A	1.57297	5.62468	2.58915e-153	3.66337e-152	0.00142089	1	555	488	495	1455	1224	1417
ENSMUSG00000033105	Lss	lanosterol synthase	-1.5992	5.01197	2.93032e-153	4.14077e-152	0.000893604	-1	966	1014	1019	283	289	312
ENSMUSG00000009035	Tmem184b	transmembrane protein 184b	1.3382	6.60948	4.23048e-153	5.97034e-152	0.00127863	1	1123	1219	1093	2753	2400	2609
ENSMUSG00000029470	P2rx4	purinergic receptor P2X, ligand-gated ion channel 4	1.52054	8.59665	7.21384e-153	1.01676e-151	0.00216859	1	4330	4218	3869	11047	9931	10869
ENSMUSG00000058325	Dock1	dedicator of cytokinesis 1	-1.65113	6.01376	8.08414e-153	1.13797e-151	0.0018785	-1	1812	2213	2057	605	508	617
ENSMUSG00000036908	Unc93b1	unc-93 homolog B1 (C. elegans)	1.66919	9.70596	8.26016e-153	1.16127e-151	0.00268697	1	8740	8336	7715	23713	22549	24163
ENSMUSG00000046207	Pik3r6	phosphoinositide-3-kinase, regulatory subunit 6	1.57503	5.37867	9.16939e-153	1.28745e-151	0.00124633	1	464	436	395	1164	1091	1193
ENSMUSG00000075703	Ept1	ethanolaminephosphotransferase 1 (CDP-ethanolamine-specific)	-1.55642	5.48781	1.50349e-152	2.10832e-151	0.00123878	-1	1283	1491	1376	419	385	456
ENSMUSG00000097418	Gm26667	predicted gene, 26667	-1.86949	4.42009	2.13003e-152	2.98313e-151	0.000595856	-1	677	702	695	182	162	163
ENSMUSG00000049313	Sorl1	sortilin-related receptor, LDLR class A repeats-containing	1.41622	5.3116	2.28785e-152	3.20008e-151	0.000739201	1	417	492	433	1103	1002	1095
ENSMUSG00000031608	Galnt7	UDP-N-acetyl-alpha-D-galactosamine: polypeptide N-acetylgalactosaminyltransferase 7	-1.45512	6.40767	2.54373e-152	3.55349e-151	0.0015051	-1	2388	2654	2676	946	742	830
ENSMUSG00000040365	Trim41	tripartite motif-containing 41	1.46406	5.60353	2.71022e-152	3.78127e-151	0.0011063	1	548	553	503	1372	1180	1406
ENSMUSG00000020745	Pafah1b1	platelet-activating factor acetylhydrolase, isoform 1b, subunit 1	1.29749	7.5143	3.16885e-152	4.41556e-151	0.00142469	1	2165	2243	2154	5142	4485	4792
ENSMUSG00000024891	Slc29a2	solute carrier family 29 (nucleoside transporters), member 2	-2.55105	3.77438	4.1252e-152	5.74091e-151	0.00111169	-1	445	499	494	79	62	78
ENSMUSG00000020261	Slc36a1	solute carrier family 36 (proton/amino acid symporter), member 1	1.50555	5.56747	6.87278e-152	9.55255e-151	0.00120547	1	534	534	463	1316	1206	1363
ENSMUSG00000024805	Pcgf5	polycomb group ring finger 5	-1.37114	5.31893	6.92903e-152	9.61861e-151	0.000587861	-1	1155	1231	1178	415	379	437
ENSMUSG00000029265	Dr1	down-regulator of transcription 1	-1.37787	6.92615	8.19275e-152	1.13585e-150	0.00148491	-1	3430	3841	3630	1317	1128	1304
ENSMUSG00000078921	Tgtp2	T cell specific GTPase 2	4.43177	3.99495	1.35679e-151	1.87871e-150	0.00860407	1	38	27	22	707	503	481
ENSMUSG00000040940	Arhgef1	Rho guanine nucleotide exchange factor (GEF) 1	1.30709	7.19562	1.54494e-151	2.13655e-150	0.00138896	1	1730	1800	1706	3966	3618	3992
ENSMUSG00000036948	BC037034	cDNA sequence BC037034	1.84446	5.77221	1.5572e-151	2.15081e-150	0.00242688	1	553	466	455	1570	1544	1615
ENSMUSG00000040848	Sft2d2	SFT2 domain containing 2	1.43686	6.54999	3.21291e-151	4.43213e-150	0.00154838	1	989	1127	1021	2474	2434	2669
ENSMUSG00000054293	A630033H20Rik	RIKEN cDNA A630033H20 gene	-1.79889	5.80649	4.13895e-151	5.70243e-150	0.00226404	-1	1705	2009	1680	532	398	456
ENSMUSG00000002996	Hbp1	high mobility group box transcription factor 1	1.38789	6.40773	4.50126e-151	6.19387e-150	0.00135869	1	983	1054	876	2328	2133	2348
ENSMUSG00000027395	Polr1b	polymerase (RNA) I polypeptide B	-1.37793	5.61203	5.63236e-151	7.74063e-150	0.000856142	-1	1367	1525	1484	537	479	488
ENSMUSG00000015149	Sirt2	sirtuin 2	1.35739	6.16257	7.10642e-151	9.75429e-150	0.00116688	1	844	856	795	2109	1705	1907
ENSMUSG00000059108	Ifitm6	interferon induced transmembrane protein 6	3.59684	3.03977	9.95618e-151	1.36489e-149	0.0015872	1	30	30	17	275	272	289
ENSMUSG00000037461	Ints7	integrator complex subunit 7	-1.2387	6.04697	1.60863e-150	2.20253e-149	0.000784124	-1	1826	2009	1924	757	653	771
ENSMUSG00000061175	Fnip2	folliculin interacting protein 2	1.46699	7.82043	2.93715e-150	4.01653e-149	0.00196097	1	2560	2546	2346	6383	5567	6478
ENSMUSG00000017781	Pitpna	phosphatidylinositol transfer protein, alpha	1.4172	8.47992	3.36038e-150	4.5896e-149	0.00190304	1	4137	4144	3792	9988	9032	9794
ENSMUSG00000040712	Camta2	calmodulin binding transcription activator 2	1.32655	6.73194	3.79242e-150	5.17328e-149	0.00132526	1	1262	1301	1197	2962	2589	2880
ENSMUSG00000039908	Slc26a11	solute carrier family 26, member 11	2.9537	3.47651	4.23708e-150	5.77269e-149	0.00167544	1	57	60	40	405	327	358
ENSMUSG00000035673	Sbno2	strawberry notch homolog 2 (Drosophila)	1.33167	7.25339	4.30061e-150	5.85201e-149	0.00148353	1	1810	1843	1731	4337	3734	4047
ENSMUSG00000055884	Fancm	Fanconi anemia, complementation group M	-2.49793	4.14617	8.65841e-150	1.17673e-148	0.00204101	-1	549	660	646	102	93	98
ENSMUSG00000025403	Shmt2	serine hydroxymethyltransferase 2 (mitochondrial)	-1.38867	7.23327	1.04613e-149	1.42e-148	0.00162206	-1	4316	4557	4634	1551	1480	1575
ENSMUSG00000029605	Oas1b	2'-5' oligoadenylate synthetase 1B	1.81168	4.64311	1.23705e-149	1.67709e-148	0.000947665	1	226	249	211	778	673	702
ENSMUSG00000066877	Nck2	non-catalytic region of tyrosine kinase adaptor protein 2	-1.34792	5.68256	1.93891e-149	2.62539e-148	0.000850812	-1	1444	1567	1559	588	477	540
ENSMUSG00000020865	Abcc3	ATP-binding cassette, sub-family C (CFTR/MRP), member 3	1.85358	6.71019	2.36846e-149	3.20309e-148	0.00295034	1	1008	1003	805	3152	2771	3177
ENSMUSG00000030814	Bcl7c	B cell CLL/lymphoma 7C	-1.58078	5.05381	2.42341e-149	3.27339e-148	0.00095256	-1	1011	1010	1056	312	299	308
ENSMUSG00000078853	Igtp	interferon gamma induced GTPase	2.03248	7.02612	2.66398e-149	3.59393e-148	0.0036907	1	1175	1084	916	3982	3818	3797
ENSMUSG00000025485	Ric8	resistance to inhibitors of cholinesterase 8 homolog (C. elegans)	1.22339	6.4036	2.69632e-149	3.63311e-148	0.000949192	1	1067	1049	1032	2229	2040	2301
ENSMUSG00000022108	Itm2b	integral membrane protein 2B	1.73908	10.878	3.88521e-149	5.22867e-148	0.00301665	1	19231	18274	16330	55890	50162	54634
ENSMUSG00000030966	Trim21	tripartite motif-containing 21	1.3533	5.7805	5.63187e-149	7.57005e-148	0.000964407	1	671	650	596	1564	1346	1470
ENSMUSG00000032122	Slc37a2	solute carrier family 37 (glycerol-3-phosphate transporter), member 2	1.48422	7.11415	7.33335e-149	9.84509e-148	0.00189145	1	1533	1585	1410	4139	3498	3691
ENSMUSG00000079057	Cyp4v3	cytochrome P450, family 4, subfamily v, polypeptide 3	1.4135	6.3166	7.99052e-149	1.07143e-147	0.00141979	1	940	905	852	2124	2050	2243
ENSMUSG00000026880	Stom	stomatin	1.52918	7.51944	8.30921e-149	1.11281e-147	0.00211385	1	2057	1997	1804	5412	4656	5056
ENSMUSG00000057219	Armc7	armadillo repeat containing 7	1.86546	5.08748	8.60316e-149	1.15078e-147	0.00173192	1	321	309	277	1096	925	935
ENSMUSG00000032501	Trib1	tribbles homolog 1 (Drosophila)	1.6723	5.56811	9.46636e-149	1.26471e-147	0.00177276	1	486	490	429	1506	1218	1283
ENSMUSG00000068566	Myadm	myeloid-associated differentiation marker	1.48858	7.49869	1.19504e-148	1.59464e-147	0.00199269	1	1986	2108	1806	5303	4603	4890
ENSMUSG00000027309	4930402H24Rik	RIKEN cDNA 4930402H24 gene	1.69882	4.95474	1.27281e-148	1.69636e-147	0.00106282	1	296	297	312	964	780	885
ENSMUSG00000026020	Nop58	NOP58 ribonucleoprotein	-1.35971	7.34251	2.3099e-148	3.07484e-147	0.00158885	-1	4632	4963	4900	1809	1494	1750
ENSMUSG00000027322	Siglec1	sialic acid binding Ig-like lectin 1, sialoadhesin	3.39208	8.32894	2.66863e-148	3.54809e-147	0.0100718	1	1379	1245	846	11740	9950	10915
ENSMUSG00000072812	Ahnak2	AHNAK nucleoprotein 2	3.54104	5.47822	2.76257e-148	3.66856e-147	0.00890517	1	202	126	108	1685	1344	1530
ENSMUSG00000027012	Dync1i2	dynein cytoplasmic 1 intermediate chain 2	1.33822	7.40225	3.3195e-148	4.40283e-147	0.00155672	1	2029	1988	1931	4756	4181	4511
ENSMUSG00000002111	Spi1	spleen focus forming virus (SFFV) proviral integration oncogene	1.76762	8.44017	3.9806e-148	5.27333e-147	0.00301599	1	3555	3238	2987	10609	9258	9929
ENSMUSG00000073555	Gm4951	predicted gene 4951	4.02342	3.47149	4.09367e-148	5.41662e-147	0.00524774	1	42	23	14	442	360	353
ENSMUSG00000031153	Gripap1	GRIP1 associated protein 1	1.53793	5.35861	5.45562e-148	7.21005e-147	0.00119595	1	468	444	390	1171	1070	1138
ENSMUSG00000018189	Uchl5	ubiquitin carboxyl-terminal esterase L5	-1.19136	5.97615	6.20137e-148	8.18581e-147	0.000655119	-1	1759	1825	1841	745	663	715
ENSMUSG00000028849	Map7d1	MAP7 domain containing 1	1.55368	7.54045	9.55909e-148	1.26029e-146	0.00220909	1	2086	1885	1894	5329	4830	5240
ENSMUSG00000011179	Odc1	ornithine decarboxylase, structural 1	-1.47502	8.30576	1.12839e-147	1.48591e-146	0.00207891	-1	9067	9693	10125	3129	2917	3235
ENSMUSG00000030528	Blm	Bloom syndrome, RecQ helicase-like	-1.94464	4.33019	2.27012e-147	2.98583e-146	0.000753135	-1	620	684	666	162	148	147
ENSMUSG00000041046	Ramp3	receptor (calcitonin) activity modifying protein 3	-3.33408	3.36082	2.46133e-147	3.23346e-146	0.00217214	-1	351	386	407	27	38	36
ENSMUSG00000058690	Ccser2	coiled-coil serine rich 2	-1.35053	5.42919	2.55042e-147	3.34652e-146	0.000686649	-1	1222	1363	1249	467	420	456
ENSMUSG00000055723	Rras2	related RAS viral (r-ras) oncogene homolog 2	-2.45146	4.10905	2.84214e-147	3.72486e-146	0.00187321	-1	562	595	639	90	101	102
ENSMUSG00000055148	Klf2	Kruppel-like factor 2 (lung)	3.09523	3.50777	3.00296e-147	3.93095e-146	0.00239297	1	58	48	41	405	319	403
ENSMUSG00000040907	Atp1a3	ATPase, Na+/K+ transporting, alpha 3 polypeptide	1.51925	5.69615	3.32049e-147	4.34145e-146	0.00141151	1	589	579	494	1445	1353	1458
ENSMUSG00000034206	Polq	polymerase (DNA directed), theta	-2.61564	3.6421	3.82948e-147	5.001e-146	0.00105895	-1	407	465	447	66	58	68
ENSMUSG00000052429	Prmt1	protein arginine N-methyltransferase 1	-1.34948	7.17099	3.9833e-147	5.19573e-146	0.00153444	-1	4091	4369	4380	1520	1427	1553
ENSMUSG00000031353	Rbbp7	retinoblastoma binding protein 7	-1.31746	7.86079	4.26002e-147	5.55011e-146	0.00158738	-1	6520	7033	7038	2548	2322	2510
ENSMUSG00000022180	Slc7a8	solute carrier family 7 (cationic amino acid transporter, y+ system), member 8	1.89592	8.02706	4.44573e-147	5.78522e-146	0.00344055	1	2482	2390	1984	7973	7077	7763
ENSMUSG00000040829	Zmynd15	zinc finger, MYND-type containing 15	1.48689	5.42783	4.5234e-147	5.87935e-146	0.00111777	1	467	517	420	1263	1074	1181
ENSMUSG00000052155	Acvr2a	activin receptor IIA	-1.84258	4.5597	7.35542e-147	9.54905e-146	0.000878677	-1	739	786	752	209	189	169
ENSMUSG00000018927	Ccl6	chemokine (C-C motif) ligand 6	2.19186	7.89714	8.82436e-147	1.14426e-145	0.00455636	1	2004	1741	1562	7097	7045	7515
ENSMUSG00000047712	Ust	uronyl-2-sulfotransferase	1.32988	5.23626	9.57481e-147	1.24011e-145	0.000504355	1	434	451	444	1036	935	1015
ENSMUSG00000020358	Hnrnpab	heterogeneous nuclear ribonucleoprotein A/B	-1.32863	8.508	1.30687e-146	1.69065e-145	0.001705	-1	10441	11011	10870	4110	3646	3742
ENSMUSG00000050335	Lgals3	lectin, galactose binding, soluble 3	2.07353	10.6801	1.32609e-146	1.7135e-145	0.00427547	1	14632	12210	12195	51288	46221	49569
ENSMUSG00000003955	Fam162a	family with sequence similarity 162, member A	-1.44459	5.70592	1.98561e-146	2.56269e-145	0.0011741	-1	1515	1562	1651	533	465	555
ENSMUSG00000034422	Parp14	poly (ADP-ribose) polymerase family, member 14	1.80867	9.00667	2.84206e-146	3.66376e-145	0.00324533	1	5015	4906	4257	16479	13377	14615
ENSMUSG00000025817	Nudt5	nudix (nucleoside diphosphate linked moiety X)-type motif 5	-1.23172	5.68429	4.75533e-146	6.12304e-145	0.000589952	-1	1480	1508	1479	594	524	582
ENSMUSG00000019810	Fuca2	fucosidase, alpha-L- 2, plasma	1.12611	6.11786	5.21422e-146	6.70609e-145	0.000616222	1	874	931	902	1877	1623	1782
ENSMUSG00000050350	Gpr18	G protein-coupled receptor 18	1.73131	4.81654	5.34762e-146	6.86963e-145	0.00103119	1	278	289	241	867	737	795
ENSMUSG00000034021	Pds5b	PDS5, regulator of cohesion maintenance, homolog B (S. cerevisiae)	-1.43225	5.82651	5.695e-146	7.30737e-145	0.0012253	-1	1586	1870	1680	610	517	573
ENSMUSG00000031134	Rbmx	RNA binding motif protein, X chromosome	-1.16427	6.17404	6.0445e-146	7.7468e-145	0.000713709	-1	2022	2126	2040	851	803	812
ENSMUSG00000039168	Dap	death-associated protein	1.27353	6.38552	6.46623e-146	8.27767e-145	0.00110705	1	1057	1032	945	2258	2028	2271
ENSMUSG00000007041	Clic1	chloride intracellular channel 1	1.60512	8.4863	7.88384e-146	1.00807e-144	0.00253349	1	3935	3592	3476	10424	9416	10096
ENSMUSG00000029438	Bcl7a	B cell CLL/lymphoma 7A	-2.79788	3.87335	9.84954e-146	1.25796e-144	0.00245804	-1	485	520	570	68	72	62
ENSMUSG00000049764	Zfp280b	zinc finger protein 280B	-2.37556	5.1636	1.27946e-145	1.6322e-144	0.00361349	-1	1077	1284	1358	195	210	234
ENSMUSG00000045411	2410002F23Rik	RIKEN cDNA 2410002F23 gene	-1.28966	5.74776	2.0384e-145	2.59736e-144	0.000784434	-1	1519	1624	1580	575	572	578
ENSMUSG00000021939	Ctsb	cathepsin B	1.49622	13.1365	3.25443e-145	4.14207e-144	0.00234173	1	102012	97896	92546	258320	232177	247086
ENSMUSG00000030474	Siglece	sialic acid binding Ig-like lectin E	2.87353	7.33852	4.2982e-145	5.46422e-144	0.00754671	1	964	809	636	5936	4696	5200
ENSMUSG00000022636	Alcam	activated leukocyte cell adhesion molecule	-1.41755	7.84379	4.96955e-145	6.31041e-144	0.00188991	-1	6518	7338	6902	2515	2198	2227
ENSMUSG00000000028	Cdc45	cell division cycle 45	-2.01133	4.26782	5.56867e-145	7.06304e-144	0.000904962	-1	617	634	653	158	120	144
ENSMUSG00000038495	Otud7b	OTU domain containing 7B	-1.32416	5.47962	6.11645e-145	7.74892e-144	0.000690524	-1	1259	1395	1297	511	429	470
ENSMUSG00000017119	Nbr1	neighbor of Brca1 gene 1	1.39883	6.16454	6.77703e-145	8.57594e-144	0.00136457	1	824	887	737	2083	1735	1955
ENSMUSG00000059089	Fcgr4	Fc receptor, IgG, low affinity IV	3.08588	7.40205	1.81765e-144	2.2975e-143	0.00863786	1	924	694	589	5918	5306	5557
ENSMUSG00000030717	Nupr1	nuclear protein transcription regulator 1	2.30802	5.13611	1.95798e-144	2.47203e-143	0.00346665	1	251	247	234	1262	1020	962
ENSMUSG00000033159	Cnppd1	cyclin Pas1/PHO80 domain containing 1	1.34233	7.12997	2.28527e-144	2.88195e-143	0.00155653	1	1656	1698	1562	3790	3520	3824
ENSMUSG00000039497	Dse	dermatan sulfate epimerase	1.45122	6.75495	2.58606e-144	3.25755e-143	0.00176189	1	1237	1253	1099	3133	2664	2981
ENSMUSG00000056394	Lig1	ligase I, DNA, ATP-dependent	-1.61955	7.10169	3.45448e-144	4.3465e-143	0.00236601	-1	3951	4520	4392	1200	1180	1355
ENSMUSG00000000631	Myo18a	myosin XVIIIA	1.39522	5.76665	3.60718e-144	4.53344e-143	0.00114173	1	594	699	568	1537	1357	1479
ENSMUSG00000028641	P3h1	prolyl 3-hydroxylase 1	-1.84846	4.44222	3.81117e-144	4.78436e-143	0.000754672	-1	666	747	688	182	165	174
ENSMUSG00000033128	Gga1	golgi associated, gamma adaptin ear containing, ARF binding protein 1	1.54784	6.58413	4.59975e-144	5.76774e-143	0.00200079	1	1075	992	964	2676	2579	2660
ENSMUSG00000022360	Atad2	ATPase family, AAA domain containing 2	-1.81928	6.57875	4.86083e-144	6.08819e-143	0.00287956	-1	2710	3381	3158	774	712	853
ENSMUSG00000029560	Snx8	sorting nexin 8	1.41279	7.22638	5.60266e-144	7.00936e-143	0.00178496	1	1671	1748	1655	3973	3856	4230
ENSMUSG00000025612	Bach1	BTB and CNC homology 1	1.64634	6.58973	6.60133e-144	8.24942e-143	0.00232306	1	1031	1014	848	2815	2504	2777
ENSMUSG00000049502	Dtx3l	deltex 3-like (Drosophila)	1.73277	7.10171	9.73112e-144	1.21468e-142	0.00277345	1	1391	1404	1148	4214	3555	3954
ENSMUSG00000004451	Ralb	v-ral simian leukemia viral oncogene homolog B (ras related)	1.32174	6.40203	1.1401e-143	1.42151e-142	0.00127155	1	1047	1026	924	2393	2103	2201
ENSMUSG00000029723	Tsc22d4	TSC22 domain family, member 4	1.26579	6.53945	1.24881e-143	1.55529e-142	0.00117572	1	1161	1136	1091	2570	2341	2368
ENSMUSG00000035824	Tk2	thymidine kinase 2, mitochondrial	1.52385	4.93648	1.42136e-143	1.7682e-142	0.000805629	1	330	331	317	845	802	866
ENSMUSG00000026826	Nr4a2	nuclear receptor subfamily 4, group A, member 2	-2.70975	4.26491	1.58117e-143	1.96479e-142	0.00336809	-1	592	741	726	101	75	105
ENSMUSG00000027215	Cd82	CD82 antigen	-1.41756	7.6592	1.62187e-143	2.01309e-142	0.0018806	-1	5745	6201	6307	2033	1960	2106
ENSMUSG00000018340	Anxa6	annexin A6	1.67684	7.50626	1.74317e-143	2.16122e-142	0.00267778	1	1940	1791	1641	5199	4901	5247
ENSMUSG00000027765	P2ry1	purinergic receptor P2Y, G-protein coupled 1	-2.99567	3.90282	1.91802e-143	2.37532e-142	0.00338556	-1	468	588	581	66	55	62
ENSMUSG00000024955	Esrra	estrogen related receptor, alpha	1.44692	5.27155	2.2359e-143	2.76589e-142	0.000922048	1	418	472	395	1069	977	1084
ENSMUSG00000024858	Adrbk1	adrenergic receptor kinase, beta 1	1.26212	8.45121	3.02881e-143	3.74255e-142	0.00157013	1	4245	4414	4127	9699	8511	9202
ENSMUSG00000072889	Nfxl1	nuclear transcription factor, X-box binding-like 1	1.87596	6.10303	3.04206e-143	3.75471e-142	0.0029275	1	692	596	536	2184	1774	2041
ENSMUSG00000030036	Mogs	mannosyl-oligosaccharide glucosidase	-1.31121	6.49098	3.75036e-143	4.62376e-142	0.00126306	-1	2528	2647	2772	986	934	940
ENSMUSG00000021069	Pygl	liver glycogen phosphorylase	1.49288	6.55883	4.60497e-143	5.67106e-142	0.00183922	1	1072	1054	940	2665	2337	2716
ENSMUSG00000048249	Crebrf	CREB3 regulatory factor	1.44506	4.8806	5.36958e-143	6.60531e-142	0.000508562	1	318	344	318	830	744	811
ENSMUSG00000029082	Bst1	bone marrow stromal cell antigen 1	3.05978	4.83902	6.1479e-143	7.55431e-142	0.00615369	1	169	117	93	1048	834	954
ENSMUSG00000001123	Lgals9	lectin, galactose binding, soluble 9	2.18393	8.26188	7.14057e-143	8.7643e-142	0.0047029	1	2562	2386	1922	9870	8653	9398
ENSMUSG00000041417	Pik3r1	phosphatidylinositol 3-kinase, regulatory subunit, polypeptide 1 (p85 alpha)	-1.3045	7.80937	7.57928e-143	9.29242e-142	0.00159887	-1	6242	7031	6556	2539	2231	2401
ENSMUSG00000022126	Irg1	immunoresponsive gene 1	2.54121	10.066	1.7732e-142	2.17158e-141	0.00638133	1	7482	6666	5348	34681	31858	34928
ENSMUSG00000082292	Gm12250	predicted gene 12250	2.23866	5.04133	3.18823e-142	3.90019e-141	0.00316378	1	276	248	189	1091	945	974
ENSMUSG00000026177	Slc11a1	solute carrier family 11 (proton-coupled divalent metal ion transporters), member 1	1.8259	8.94516	5.6649e-142	6.92223e-141	0.00340567	1	4901	4429	4120	15639	12960	14112
ENSMUSG00000040774	Cept1	choline/ethanolaminephosphotransferase 1	1.46363	6.59377	5.88149e-142	7.17894e-141	0.0017817	1	1100	1113	976	2842	2441	2581
ENSMUSG00000037849	Gm4955	predicted gene 4955	4.08703	5.69148	6.32348e-142	7.70989e-141	0.0123659	1	170	105	80	2091	1650	1679
ENSMUSG00000042082	Arsb	arylsulfatase B	-1.52313	4.99126	6.99973e-142	8.52498e-141	0.000836846	-1	911	1020	988	316	294	297
ENSMUSG00000074151	Nlrc5	NLR family, CARD domain containing 5	1.45227	6.94466	7.90492e-142	9.61679e-141	0.00186238	1	1401	1443	1248	3587	3063	3363
ENSMUSG00000005237	Dnah2	dynein, axonemal, heavy chain 2	-2.70586	3.72014	8.34148e-142	1.01367e-140	0.00185372	-1	425	507	473	57	62	73
ENSMUSG00000040687	Madd	MAP-kinase activating death domain	1.6667	5.95862	9.96042e-142	1.20907e-140	0.00214654	1	688	595	563	1888	1566	1795
ENSMUSG00000028466	Creb3	cAMP responsive element binding protein 3	1.3874	5.18914	1.12891e-141	1.36885e-140	0.000691973	1	429	435	386	1024	911	988
ENSMUSG00000005615	Pcyt1a	phosphate cytidylyltransferase 1, choline, alpha isoform	1.60734	5.83228	1.31659e-141	1.59467e-140	0.00187774	1	619	582	544	1573	1451	1730
ENSMUSG00000005413	Hmox1	heme oxygenase 1	1.53199	9.74116	1.56632e-141	1.89506e-140	0.00246218	1	9617	9091	8576	24989	21626	23991
ENSMUSG00000030681	Mvp	major vault protein	1.60968	8.07394	1.62883e-141	1.96853e-140	0.00258503	1	2935	2794	2522	7630	7132	7737
ENSMUSG00000060147	Serpinb6a	serine (or cysteine) peptidase inhibitor, clade B, member 6a	1.30601	8.0637	2.10359e-141	2.53952e-140	0.0016675	1	3075	3235	3254	7150	6631	7343
ENSMUSG00000023992	Trem2	triggering receptor expressed on myeloid cells 2	2.54581	7.58353	4.98798e-141	6.01504e-140	0.00625752	1	1379	1143	954	6326	5590	6257
ENSMUSG00000029925	Tbxas1	thromboxane A synthase 1, platelet	1.71588	5.86511	7.98354e-141	9.6169e-140	0.00228258	1	626	578	482	1712	1555	1684
ENSMUSG00000029148	Nrbp1	nuclear receptor binding protein 1	1.16727	6.49468	8.56044e-141	1.03006e-139	0.00093808	1	1059	1201	1188	2432	2157	2330
ENSMUSG00000016520	Lnx2	ligand of numb-protein X 2	-1.92677	4.53374	8.74105e-141	1.05064e-139	0.00125161	-1	700	823	743	185	172	175
ENSMUSG00000073421	H2-Ab1	histocompatibility 2, class II antigen A, beta 1	-1.339	5.63206	9.91363e-141	1.19028e-139	0.000902989	-1	1398	1474	1530	539	483	533
ENSMUSG00000034023	Fancd2	Fanconi anemia, complementation group D2	-2.73675	3.70063	1.08124e-140	1.29678e-139	0.00195176	-1	437	460	492	77	57	52
ENSMUSG00000025138	Sirt7	sirtuin 7	1.31322	5.76785	1.43748e-140	1.72216e-139	0.000957345	1	648	629	660	1459	1390	1451
ENSMUSG00000003868	Ruvbl2	RuvB-like protein 2	-1.19493	6.07403	1.4543e-140	1.74042e-139	0.000796186	-1	1855	1958	1998	792	717	759
ENSMUSG00000014599	Csf1	colony stimulating factor 1 (macrophage)	-1.41947	6.92388	1.90213e-140	2.2739e-139	0.00175966	-1	3563	3855	3547	1202	1213	1241
ENSMUSG00000038279	Nop2	NOP2 nucleolar protein	-1.2991	7.04073	2.38125e-140	2.84356e-139	0.00145342	-1	3651	4053	3916	1504	1296	1420
ENSMUSG00000022453	Naga	N-acetyl galactosaminidase, alpha	1.25966	6.15423	3.18496e-140	3.79921e-139	0.0010346	1	879	871	851	1853	1775	1935
ENSMUSG00000047731	Wbp1l	WW domain binding protein 1 like	1.11395	6.55179	3.31512e-140	3.95019e-139	0.000833838	1	1216	1237	1224	2468	2271	2371
ENSMUSG00000032359	Ctsh	cathepsin H	1.26012	7.8447	4.82419e-140	5.74214e-139	0.00152931	1	2789	2914	2702	6322	5668	5996
ENSMUSG00000027435	Cd93	CD93 antigen	1.62901	7.72694	8.80579e-140	1.04701e-138	0.00263359	1	2295	2122	2003	6531	5408	5842
ENSMUSG00000018750	Zbtb4	zinc finger and BTB domain containing 4	2.0575	5.0323	9.83464e-140	1.16808e-138	0.00256931	1	271	286	229	1063	822	1046
ENSMUSG00000034854	Mfsd12	major facilitator superfamily domain containing 12	1.56501	6.60336	1.15212e-139	1.36692e-138	0.0021435	1	1104	972	968	2825	2534	2697
ENSMUSG00000027639	Samhd1	SAM domain and HD domain, 1	2.07487	9.58689	1.23025e-139	1.45805e-138	0.00446454	1	6766	6296	5243	23811	21683	23444
ENSMUSG00000052749	Trim30b	tripartite motif-containing 30B	2.25991	3.82363	1.28997e-139	1.52718e-138	0.000933921	1	104	106	92	466	408	420
ENSMUSG00000028657	Ppt1	palmitoyl-protein thioesterase 1	1.13205	6.27752	1.93648e-139	2.29011e-138	0.000772122	1	1021	1042	952	2084	1827	1996
ENSMUSG00000036246	Gmip	Gem-interacting protein	1.33345	6.98017	2.22376e-139	2.62703e-138	0.00156172	1	1473	1580	1399	3430	3177	3411
ENSMUSG00000038481	Cdk19	cyclin-dependent kinase 19	1.38151	5.0828	3.19659e-139	3.77225e-138	0.000604226	1	385	404	376	968	822	924
ENSMUSG00000033705	Stard9	START domain containing 9	1.49946	5.66817	4.05973e-139	4.78571e-138	0.00147343	1	518	631	500	1443	1276	1446
ENSMUSG00000060429	Sntb1	syntrophin, basic 1	-3.86136	3.21387	4.31286e-139	5.07867e-138	0.00370422	-1	321	397	345	16	14	35
ENSMUSG00000035683	Melk	maternal embryonic leucine zipper kinase	-2.6026	4.39209	5.68806e-139	6.69091e-138	0.0034596	-1	649	757	819	107	98	122
ENSMUSG00000035004	Igsf6	immunoglobulin superfamily, member 6	2.10403	8.03421	6.6498e-139	7.81387e-138	0.00448294	1	2308	2085	1743	8305	7372	7918
ENSMUSG00000074417	Gm14548	predicted gene 14548	3.1224	3.11798	8.90974e-139	1.04583e-137	0.00125749	1	42	39	29	316	265	278
ENSMUSG00000018774	Cd68	CD68 antigen	1.83588	9.66504	9.67627e-139	1.13459e-137	0.00356547	1	8059	7376	6603	25099	21742	23563
ENSMUSG00000025017	Pik3ap1	phosphoinositide-3-kinase adaptor protein 1	1.53779	9.10619	1.32844e-138	1.55601e-137	0.00250258	1	6123	5996	5404	16471	13909	15146
ENSMUSG00000038712	Fam63a	family with sequence similarity 63, member A	1.33806	5.78105	1.35325e-138	1.58339e-137	0.00106363	1	676	628	627	1477	1380	1506
ENSMUSG00000060538	Tmem219	transmembrane protein 219	1.3558	5.68382	1.41517e-138	1.65409e-137	0.00105079	1	618	576	595	1433	1317	1342
ENSMUSG00000035397	Klf16	Kruppel-like factor 16	-1.246	5.67525	1.68121e-138	1.96295e-137	0.000707261	-1	1416	1542	1495	591	541	545
ENSMUSG00000025888	Casp1	caspase 1	1.42844	6.8241	1.71105e-138	1.99568e-137	0.0018084	1	1341	1279	1187	3265	2824	3077
ENSMUSG00000022969	Il10rb	interleukin 10 receptor, beta	1.40675	7.10427	1.86152e-138	2.16889e-137	0.00182238	1	1615	1609	1452	3992	3394	3704
ENSMUSG00000030341	Tnfrsf1a	tumor necrosis factor receptor superfamily, member 1a	1.70131	7.48685	2.01274e-138	2.3426e-137	0.00286924	1	1878	1768	1587	5040	4793	5372
ENSMUSG00000020198	Ap3d1	adaptor-related protein complex 3, delta 1 subunit	1.27105	7.31997	2.06419e-138	2.39995e-137	0.00148388	1	1912	2027	1872	4495	3900	4140
ENSMUSG00000026879	Gsn	gelsolin	1.54871	7.50844	2.22632e-138	2.58572e-137	0.00235735	1	2055	1917	1781	5133	4706	5208
ENSMUSG00000022994	Adcy6	adenylate cyclase 6	-3.77286	3.40921	4.81005e-138	5.58067e-137	0.0045216	-1	345	465	405	27	24	28
ENSMUSG00000031930	Wwp2	WW domain containing E3 ubiquitin protein ligase 2	1.12111	6.42903	4.93746e-138	5.72247e-137	0.000824986	1	1089	1138	1140	2285	1980	2284
ENSMUSG00000022102	Dok2	docking protein 2	1.50429	5.85479	9.67192e-138	1.11979e-136	0.00162989	1	662	617	591	1768	1418	1564
ENSMUSG00000026288	Inpp5d	inositol polyphosphate-5-phosphatase D	1.58627	7.34476	1.3609e-137	1.57397e-136	0.00246448	1	1753	1795	1493	4637	4245	4639
ENSMUSG00000021270	Hsp90aa1	heat shock protein 90, alpha (cytosolic), class A member 1	-1.41495	9.48705	1.64737e-137	1.90329e-136	0.00215525	-1	20607	22249	21952	8061	6639	7041
ENSMUSG00000029730	Mcm7	minichromosome maintenance deficient 7 (S. cerevisiae)	-1.64259	6.91498	1.79965e-137	2.07704e-136	0.00252699	-1	3483	3969	3891	1023	1043	1174
ENSMUSG00000003420	Fcgrt	Fc receptor, IgG, alpha chain transporter	1.96717	4.77987	1.94472e-137	2.24213e-136	0.00196533	1	264	223	205	818	786	814
ENSMUSG00000026655	Fam107b	family with sequence similarity 107, member B	-1.38105	7.01186	2.01742e-137	2.32351e-136	0.00172121	-1	3573	4139	3866	1412	1253	1304
ENSMUSG00000055538	Zcchc24	zinc finger, CCHC domain containing 24	3.17521	3.6759	2.27927e-137	2.62235e-136	0.00393551	1	71	56	30	431	419	419
ENSMUSG00000037217	Syn1	synapsin I	1.87761	4.46879	2.90391e-137	3.33753e-136	0.00116348	1	213	194	179	696	600	630
ENSMUSG00000045551	Fpr1	formyl peptide receptor 1	2.29407	8.71967	3.0569e-137	3.5097e-136	0.00542806	1	3385	2971	2499	14073	11929	12884
ENSMUSG00000028494	Plin2	perilipin 2	3.32724	9.60402	3.38189e-137	3.87879e-136	0.0106423	1	3666	2749	2318	28406	23899	26307
ENSMUSG00000037275	Gemin5	gem (nuclear organelle) associated protein 5	-1.3001	5.84946	3.56938e-137	4.08958e-136	0.000993585	-1	1598	1816	1672	658	542	646
ENSMUSG00000039005	Tlr4	toll-like receptor 4	1.26304	6.2809	3.89618e-137	4.45937e-136	0.00114407	1	974	992	871	2090	1871	2125
ENSMUSG00000058793	Cds2	CDP-diacylglycerol synthase (phosphatidate cytidylyltransferase) 2	1.24802	6.81098	4.15662e-137	4.75252e-136	0.00130326	1	1366	1377	1384	3051	2692	3022
ENSMUSG00000036138	Acaa1a	acetyl-Coenzyme A acyltransferase 1A	1.58496	6.78707	5.69666e-137	6.50659e-136	0.00232701	1	1161	1185	1079	2959	3047	3156
ENSMUSG00000032815	Fanca	Fanconi anemia, complementation group A	-2.42786	4.43081	7.79988e-137	8.89962e-136	0.00298081	-1	649	823	776	137	105	131
ENSMUSG00000030835	Nomo1	nodal modulator 1	-1.33045	7.02689	7.81344e-137	8.90587e-136	0.00158776	-1	3627	4024	3930	1497	1251	1369
ENSMUSG00000001768	Rin2	Ras and Rab interactor 2	1.86589	6.7831	8.46638e-137	9.64013e-136	0.00333981	1	1058	1037	847	3556	2953	3085
ENSMUSG00000017631	Abr	active BCR-related gene	1.46224	8.28613	9.02886e-137	1.027e-135	0.002226	1	3565	3607	3147	8871	7889	8653
ENSMUSG00000030287	Itpr2	inositol 1,4,5-triphosphate receptor 2	-1.54867	6.89026	1.29145e-136	1.46746e-135	0.00222278	-1	3298	3960	3719	1111	1065	1171
ENSMUSG00000049940	Pgrmc2	progesterone receptor membrane component 2	-1.2968	6.42148	1.32778e-136	1.50719e-135	0.0012858	-1	2417	2471	2663	961	845	942
ENSMUSG00000028708	Mknk1	MAP kinase-interacting serine/threonine kinase 1	1.16845	5.73157	1.39897e-136	1.58636e-135	0.000593878	1	662	717	650	1437	1264	1375
ENSMUSG00000078429	Ctdsp2	CTD (carboxy-terminal domain, RNA polymerase II, polypeptide A) small phosphatase 2	1.58075	5.96163	1.48358e-136	1.68058e-135	0.00197021	1	635	702	600	1661	1640	1870
ENSMUSG00000049037	Clec4a1	C-type lectin domain family 4, member a1	1.44135	9.64082	1.63425e-136	1.84936e-135	0.00226315	1	9278	9059	8328	22858	20104	21795
ENSMUSG00000030512	Snrpa1	small nuclear ribonucleoprotein polypeptide A'	-1.2034	6.25216	2.05244e-136	2.3202e-135	0.000954838	-1	2183	2179	2222	866	833	855
ENSMUSG00000027293	Ehd4	EH-domain containing 4	1.52358	7.75269	2.36448e-136	2.67022e-135	0.00235818	1	2381	2461	2068	6186	5542	6022
ENSMUSG00000025875	Tspan17	tetraspanin 17	1.99896	4.17822	3.12592e-136	3.52649e-135	0.00102473	1	164	151	133	561	484	557
ENSMUSG00000057541	Pus7	pseudouridylate synthase 7 homolog (S. cerevisiae)	-1.56399	5.62896	3.30873e-136	3.72892e-135	0.00166892	-1	1387	1627	1571	525	414	447
ENSMUSG00000032382	Snx1	sorting nexin 1	1.30424	7.09421	4.02296e-136	4.52922e-135	0.00155499	1	1626	1726	1537	3845	3294	3656
ENSMUSG00000022142	Nup155	nucleoporin 155	-1.34238	6.13282	4.70584e-136	5.29263e-135	0.00128825	-1	1930	2184	2127	725	680	793
ENSMUSG00000026536	Mnda	myeloid cell nuclear differentiation antigen	2.66868	6.18871	6.59972e-136	7.4151e-135	0.00668207	1	501	405	322	2623	2159	2214
ENSMUSG00000074063	Osgin1	oxidative stress induced growth inhibitor 1	2.74276	3.83576	8.08608e-136	9.07584e-135	0.00290268	1	98	75	56	458	427	487
ENSMUSG00000028583	Pdpn	podoplanin	2.11742	4.06263	1.2105e-135	1.35728e-134	0.00118951	1	138	127	122	553	450	500
ENSMUSG00000019990	Pde7b	phosphodiesterase 7B	1.99384	4.44838	1.47532e-135	1.65254e-134	0.00157969	1	189	197	156	638	612	679
ENSMUSG00000031201	Brcc3	BRCA1/BRCA2-containing complex, subunit 3	-1.34046	5.70629	1.66769e-135	1.86612e-134	0.00103923	-1	1467	1651	1523	614	493	531
ENSMUSG00000060477	Irak2	interleukin-1 receptor-associated kinase 2	1.71486	6.77221	1.87998e-135	2.10154e-134	0.00280924	1	1115	1108	944	3482	2847	2974
ENSMUSG00000040325	Vprbp	Vpr (HIV-1) binding protein	-1.64929	5.67698	1.97894e-135	2.20992e-134	0.00200784	-1	1414	1757	1641	489	413	468
ENSMUSG00000035692	Isg15	ISG15 ubiquitin-like modifier	2.29164	8.30784	3.39098e-135	3.78293e-134	0.00546309	1	2586	2135	1940	10636	9067	9509
ENSMUSG00000027823	Gmps	guanine monophosphate synthetase	-1.24349	6.6514	5.76327e-135	6.42293e-134	0.00125019	-1	2827	2995	2945	1189	999	1123
ENSMUSG00000004267	Eno2	enolase 2, gamma neuronal	-2.0793	4.476	7.97971e-135	8.88408e-134	0.00186004	-1	690	738	794	178	134	158
ENSMUSG00000026819	Slc25a25	solute carrier family 25 (mitochondrial carrier, phosphate carrier), member 25	-1.21569	5.47835	1.11499e-134	1.24011e-133	0.000528042	-1	1239	1338	1283	520	460	505
ENSMUSG00000022425	Enpp2	ectonucleotide pyrophosphatase/phosphodiesterase 2	-3.02814	3.81973	1.26822e-134	1.40911e-133	0.00375714	-1	449	536	562	63	60	46
ENSMUSG00000039450	Dcxr	dicarbonyl L-xylulose reductase	1.98782	5.14215	1.33452e-134	1.48127e-133	0.00260943	1	330	272	278	1022	964	1136
ENSMUSG00000042675	Ypel3	yippee-like 3 (Drosophila)	1.70115	4.74988	1.53461e-134	1.70165e-133	0.00110046	1	246	267	270	768	749	757
ENSMUSG00000040296	Ddx58	DEAD (Asp-Glu-Ala-Asp) box polypeptide 58	2.06565	8.05692	1.74582e-134	1.93391e-133	0.00447952	1	2406	2137	1825	8472	7378	8007
ENSMUSG00000041147	Brca2	breast cancer 2	-2.36209	4.37982	1.97714e-134	2.18796e-133	0.0027218	-1	631	802	721	135	106	133
ENSMUSG00000030826	Bcat2	branched chain aminotransferase 2, mitochondrial	1.23329	6.09198	3.76963e-134	4.16739e-133	0.00100867	1	869	838	817	1828	1610	1869
ENSMUSG00000039356	Exosc2	exosome component 2	-1.33133	5.45464	4.75089e-134	5.24692e-133	0.000842051	-1	1229	1311	1346	490	430	460
ENSMUSG00000020100	Slc29a3	solute carrier family 29 (nucleoside transporters), member 3	1.14822	6.00255	5.11605e-134	5.64455e-133	0.000735808	1	808	873	791	1701	1564	1629
ENSMUSG00000029372	Ppbp	pro-platelet basic protein	-2.15349	4.35649	5.59091e-134	6.1623e-133	0.0019088	-1	677	674	711	124	125	165
ENSMUSG00000032803	Cdv3	carnitine deficiency-associated gene expressed in ventricle 3	-1.22446	8.68839	5.87164e-134	6.46526e-133	0.0016028	-1	11408	12323	12140	4797	4280	4639
ENSMUSG00000018593	Sparc	secreted acidic cysteine rich glycoprotein	2.21716	5.26023	6.37691e-134	7.0146e-133	0.00366502	1	323	290	227	1196	1166	1125
ENSMUSG00000002845	Tmem39a	transmembrane protein 39a	-1.58734	4.78831	7.28796e-134	8.00876e-133	0.000749418	-1	810	874	879	266	236	260
ENSMUSG00000033364	Usp37	ubiquitin specific peptidase 37	-1.30639	5.91316	9.0073e-134	9.8883e-133	0.00109841	-1	1642	1912	1769	681	576	666
ENSMUSG00000078452	Raet1d	retinoic acid early transcript delta	-2.3055	3.868	9.08086e-134	9.95913e-133	0.00127826	-1	459	516	520	99	80	91
ENSMUSG00000024063	Lbh	limb-bud and heart	2.14529	4.3346	9.78541e-134	1.07212e-132	0.00196559	1	165	170	125	602	587	629
ENSMUSG00000055322	Tns1	tensin 1	3.22472	3.11553	1.00164e-133	1.09633e-132	0.00192936	1	41	32	30	296	253	315
ENSMUSG00000031155	Pim2	proviral integration site 2	2.48241	4.60972	1.08015e-133	1.18109e-132	0.00382195	1	170	162	127	888	642	771
ENSMUSG00000030144	Clec4d	C-type lectin domain family 4, member d	1.63505	9.58338	1.18386e-133	1.29321e-132	0.00295994	1	8325	7781	7075	22334	20075	21978
ENSMUSG00000005732	Ranbp1	RAN binding protein 1	-1.27529	7.51814	1.27845e-133	1.39516e-132	0.00159081	-1	5118	5453	5526	2104	1876	1962
ENSMUSG00000019256	Ahr	aryl-hydrocarbon receptor	-1.47767	5.65289	1.34593e-133	1.46734e-132	0.00145014	-1	1472	1675	1442	485	459	527
ENSMUSG00000042228	Lyn	Yamaguchi sarcoma viral (v-yes-1) oncogene homolog	2.20497	8.40145	1.43134e-133	1.55891e-132	0.00515441	1	2773	2618	2088	11460	9345	10070
ENSMUSG00000024165	Hn1l	hematological and neurological expressed 1-like	-1.2854	7.35929	1.57335e-133	1.7119e-132	0.00158741	-1	4615	5056	4781	1772	1661	1861
ENSMUSG00000095028	Sirpb1b	signal-regulatory protein beta 1B	3.27736	3.30797	1.69049e-133	1.83753e-132	0.00305804	1	38	41	35	376	315	300
ENSMUSG00000025209	Peo1	progressive external ophthalmoplegia 1 (human)	-1.78358	4.558	1.86751e-133	2.02795e-132	0.00102588	-1	705	786	764	218	187	180
ENSMUSG00000036371	Serbp1	serpine1 mRNA binding protein 1	-1.20358	8.68234	2.00706e-133	2.17734e-132	0.00155234	-1	11569	12064	11923	4801	4263	4736
ENSMUSG00000040659	Efhd2	EF hand domain containing 2	1.75049	9.37812	2.06938e-133	2.24274e-132	0.00337451	1	6925	6191	5791	19673	17782	19453
ENSMUSG00000029175	Slc35f6	solute carrier family 35, member F6	1.28194	6.83038	2.67526e-133	2.89654e-132	0.00145732	1	1383	1430	1302	3055	2796	3089
ENSMUSG00000002308	Cd320	CD320 antigen	-2.27009	3.92711	3.52564e-133	3.81351e-132	0.00134231	-1	504	503	543	103	88	96
ENSMUSG00000033335	Dnm2	dynamin 2	1.24824	7.1425	3.73083e-133	4.03149e-132	0.00144949	1	1755	1775	1664	3868	3395	3769
ENSMUSG00000029247	Paics	phosphoribosylaminoimidazole carboxylase, phosphoribosylaminoribosylaminoimidazole, succinocarboxamide synthetase	-1.31468	8.20029	4.223e-133	4.55885e-132	0.00181975	-1	8212	9146	8694	3125	2955	3268
ENSMUSG00000045322	Tlr9	toll-like receptor 9	1.94245	4.59851	1.13068e-132	1.21941e-131	0.00174648	1	233	214	172	760	660	708
ENSMUSG00000017550	Atad5	ATPase family, AAA domain containing 5	-2.07167	4.91016	1.34802e-132	1.45239e-131	0.00261022	-1	875	1054	1076	228	206	204
ENSMUSG00000021108	Prkch	protein kinase C, eta	1.33547	5.23085	2.23924e-132	2.41025e-131	0.000723186	1	424	479	418	1056	936	987
ENSMUSG00000060519	Tor3a	torsin family 3, member A	1.38665	8.31911	2.34201e-132	2.5184e-131	0.00207065	1	3731	3862	3377	8906	8118	8594
ENSMUSG00000030427	Lilra6	leukocyte immunoglobulin-like receptor, subfamily A (with TM domain), member 6	3.72701	2.77779	3.90428e-132	4.19425e-131	0.00177864	1	27	20	12	262	208	233
ENSMUSG00000027994	Ccdc109b	coiled-coil domain containing 109B	2.00374	4.70536	3.91254e-132	4.19902e-131	0.00215778	1	253	204	187	808	731	771
ENSMUSG00000025958	Creb1	cAMP responsive element binding protein 1	-1.09011	6.48079	4.62593e-132	4.95709e-131	0.000815314	-1	2392	2660	2487	1097	993	1073
ENSMUSG00000014353	Tmem87b	transmembrane protein 87B	1.22394	5.7399	4.62788e-132	4.95709e-131	0.000804567	1	684	677	625	1474	1294	1379
ENSMUSG00000027540	Ptpn1	protein tyrosine phosphatase, non-receptor type 1	1.39718	7.53489	6.35844e-132	6.80415e-131	0.00199682	1	2216	2155	1961	5180	4627	5104
ENSMUSG00000030577	Cd22	CD22 antigen	3.00366	3.19548	1.05486e-131	1.1277e-130	0.00163432	1	55	40	30	325	269	305
ENSMUSG00000035273	Hpse	heparanase	1.35144	5.34564	1.07391e-131	1.14696e-130	0.000885473	1	462	478	478	1078	1041	1113
ENSMUSG00000060063	Alox5ap	arachidonate 5-lipoxygenase activating protein	2.19508	7.33503	1.66548e-131	1.77705e-130	0.00503323	1	1380	1203	1005	4940	4680	5065
ENSMUSG00000029430	Ran	RAN, member RAS oncogene family	-1.20407	9.17587	1.98296e-131	2.11375e-130	0.00161641	-1	16287	16900	16878	6833	6052	6539
ENSMUSG00000000530	Acvrl1	activin A receptor, type II-like 1	1.86154	4.47306	2.14235e-131	2.28145e-130	0.00128392	1	221	196	176	683	583	662
ENSMUSG00000024212	Mllt1	myeloid/lymphoid or mixed-lineage leukemia (trithorax homolog, Drosophila); translocated to, 1	-1.36344	6.02016	2.48148e-131	2.64005e-130	0.0013665	-1	1749	2057	1991	714	631	667
ENSMUSG00000063065	Mapk3	mitogen-activated protein kinase 3	1.25772	7.00157	2.4982e-131	2.65527e-130	0.00146529	1	1591	1567	1529	3449	3167	3399
ENSMUSG00000030720	Cln3	ceroid lipofuscinosis, neuronal 3, juvenile (Batten, Spielmeyer-Vogt disease)	1.25606	6.78614	2.71659e-131	2.88461e-130	0.00139818	1	1289	1395	1358	3052	2752	2819
ENSMUSG00000020015	Cdk17	cyclin-dependent kinase 17	-1.2437	5.73038	2.995e-131	3.17718e-130	0.000838165	-1	1454	1653	1521	626	537	583
ENSMUSG00000046688	Tifa	TRAF-interacting protein with forkhead-associated domain	1.17901	6.40104	3.176e-131	3.36595e-130	0.00104291	1	1046	1101	1064	2152	2073	2267
ENSMUSG00000015837	Sqstm1	sequestosome 1	1.52453	9.98699	3.80246e-131	4.026e-130	0.00264873	1	11485	10999	9999	29508	25926	28148
ENSMUSG00000005846	Rsl1d1	ribosomal L1 domain containing 1	-1.22678	7.48332	5.01335e-131	5.30299e-130	0.00148367	-1	4951	5399	5213	2139	1825	1980
ENSMUSG00000039304	Tnfsf10	tumor necrosis factor (ligand) superfamily, member 10	2.6604	3.46543	5.64008e-131	5.96021e-130	0.00157608	1	71	66	49	386	328	339
ENSMUSG00000014956	Ppp1cb	protein phosphatase 1, catalytic subunit, beta isoform	-1.20588	7.91658	8.56909e-131	9.0468e-130	0.00150406	-1	6746	7347	6835	2836	2480	2792
ENSMUSG00000024070	Prkd3	protein kinase D3	-1.31298	5.68226	1.08888e-130	1.14848e-129	0.00101146	-1	1398	1611	1529	572	520	539
ENSMUSG00000052713	Zfp608	zinc finger protein 608	-1.67146	4.76947	1.21663e-130	1.28199e-129	0.0010506	-1	827	891	847	222	231	266
ENSMUSG00000026670	Uap1	UDP-N-acetylglucosamine pyrophosphorylase 1	-1.53841	5.55055	1.86319e-130	1.96143e-129	0.00163818	-1	1287	1532	1502	454	419	455
ENSMUSG00000029270	Fam69a	family with sequence similarity 69, member A	-1.4488	4.91004	5.0947e-130	5.35819e-129	0.000723945	-1	877	924	919	291	287	312
ENSMUSG00000047749	Zc3hav1l	zinc finger CCCH-type, antiviral 1-like	-3.33092	3.25384	5.21024e-130	5.47447e-129	0.00285449	-1	317	401	345	32	30	32
ENSMUSG00000078763	Slfn1	schlafen 1	4.09193	3.98196	5.79634e-130	6.0845e-129	0.00953437	1	42	37	29	715	456	489
ENSMUSG00000026399	Cd55	CD55 molecule, decay accelerating factor for complement	2.00809	6.44794	6.8971e-130	7.2331e-129	0.00401406	1	826	696	632	2932	2332	2503
ENSMUSG00000044934	Zfp367	zinc finger protein 367	-1.37971	5.12559	7.43713e-130	7.79202e-129	0.000749601	-1	988	1066	1066	359	342	370
ENSMUSG00000039145	Camk1d	calcium/calmodulin-dependent protein kinase ID	1.22894	5.87905	1.46908e-129	1.53772e-128	0.000941434	1	749	748	685	1555	1420	1596
ENSMUSG00000026480	Ncf2	neutrophil cytosolic factor 2	1.50053	7.96324	1.71699e-129	1.79551e-128	0.00244995	1	2879	2698	2507	7325	6368	6769
ENSMUSG00000022462	Slc38a2	solute carrier family 38, member 2	-1.32668	8.02958	1.72267e-129	1.79974e-128	0.00189032	-1	7153	8224	7827	2805	2617	2834
ENSMUSG00000022314	Rad21	RAD21 homolog (S. pombe)	-1.3764	7.58848	1.87662e-129	1.95873e-128	0.00197413	-1	5262	6160	5837	2145	1816	1979
ENSMUSG00000000204	Slfn4	schlafen 4	3.26307	5.52638	3.74152e-129	3.90152e-128	0.00916564	1	193	190	156	2004	1360	1282
ENSMUSG00000002103	Acp2	acid phosphatase 2, lysosomal	1.48108	8.48125	3.96835e-129	4.13414e-128	0.00245265	1	4086	3987	3624	10670	8959	9590
ENSMUSG00000037731	Themis2	thymocyte selection associated family member 2	3.41029	7.26561	4.0518e-129	4.21709e-128	0.011554	1	699	547	393	5558	4869	5178
ENSMUSG00000047735	Samd9l	sterile alpha motif domain containing 9-like	1.9472	7.88929	4.35331e-129	4.52662e-128	0.0041479	1	2203	2123	1733	7759	6354	6802
ENSMUSG00000031389	Arhgap4	Rho GTPase activating protein 4	1.64352	6.72677	4.45585e-129	4.62888e-128	0.00269181	1	1111	1116	960	3361	2642	2914
ENSMUSG00000024654	Asrgl1	asparaginase like 1	-3.53194	3.48152	6.40542e-129	6.64789e-128	0.00475156	-1	356	438	467	33	34	30
ENSMUSG00000053040	Aph1c	anterior pharynx defective 1c homolog (C. elegans)	2.70211	3.96614	8.04195e-129	8.33851e-128	0.00352083	1	99	75	83	488	445	565
ENSMUSG00000027353	Mcm8	minichromosome maintenance deficient 8 (S. cerevisiae)	-2.45238	3.54141	1.01695e-128	1.05346e-127	0.00098488	-1	391	399	418	74	60	63
ENSMUSG00000035392	Dennd1a	DENN/MADD domain containing 1A	1.09643	6.44269	1.21407e-128	1.25648e-127	0.000871428	1	1147	1214	1078	2287	2061	2222
ENSMUSG00000031101	Sash3	SAM and SH3 domain containing 3	1.15182	6.08148	1.65242e-128	1.70853e-127	0.000852593	1	902	875	829	1800	1597	1780
ENSMUSG00000025511	Tspan4	tetraspanin 4	1.34675	5.15003	2.52695e-128	2.61031e-127	0.000744006	1	415	415	411	953	882	986
ENSMUSG00000026628	Atf3	activating transcription factor 3	1.5224	7.70762	2.60686e-128	2.69034e-127	0.00251093	1	2340	2217	2139	6443	5207	5578
ENSMUSG00000026896	Ifih1	interferon induced with helicase C domain 1	1.43848	7.27308	3.41862e-128	3.52479e-127	0.00214494	1	1810	1798	1565	4396	3938	4196
ENSMUSG00000021215	Net1	neuroepithelial cell transforming gene 1	-1.98878	4.2976	5.31205e-128	5.4719e-127	0.00140359	-1	594	708	637	147	140	149
ENSMUSG00000021892	Sh3bp5	SH3-domain binding protein 5 (BTK-associated)	1.61952	7.27713	6.16394e-128	6.3435e-127	0.00278155	1	1713	1527	1482	4764	3884	4353
ENSMUSG00000020334	Slc22a4	solute carrier family 22 (organic cation transporter), member 4	-1.43373	5.0068	6.38466e-128	6.56452e-127	0.00082593	-1	960	1000	941	310	316	333
ENSMUSG00000032661	Oas3	2'-5' oligoadenylate synthetase 3	3.79489	8.34829	8.22197e-128	8.44572e-127	0.0141847	1	1179	886	648	12302	10315	11147
ENSMUSG00000033467	Crlf2	cytokine receptor-like factor 2	1.15719	6.33028	1.09853e-127	1.12737e-126	0.000996881	1	1072	1014	1002	2156	1949	2051
ENSMUSG00000026037	Orc2	origin recognition complex, subunit 2	-1.39192	5.73433	1.88284e-127	1.93048e-126	0.00135199	-1	1478	1633	1667	608	484	536
ENSMUSG00000020949	Fkbp3	FK506 binding protein 3	-1.93711	5.15814	2.0218e-127	2.07103e-126	0.00260127	-1	1067	1146	1289	270	253	294
ENSMUSG00000039770	Ypel5	yippee-like 5 (Drosophila)	1.55325	5.75491	2.74507e-127	2.8093e-126	0.00194779	1	630	550	520	1508	1396	1557
ENSMUSG00000019194	Scn1b	sodium channel, voltage-gated, type I, beta	2.01154	4.01637	3.26905e-127	3.34243e-126	0.00100063	1	138	132	127	489	468	474
ENSMUSG00000025375	Aatk	apoptosis-associated tyrosine kinase	3.37128	2.97454	5.12717e-127	5.23741e-126	0.0021669	1	34	34	17	258	249	282
ENSMUSG00000034673	Pbx2	pre B cell leukemia homeobox 2	1.20353	5.61798	7.77736e-127	7.93723e-126	0.000734094	1	629	617	597	1316	1160	1319
ENSMUSG00000029819	Npy	neuropeptide Y	1.86348	7.14474	1.03135e-126	1.05158e-125	0.00373599	1	1415	1216	1150	4543	3840	3936
ENSMUSG00000024845	Tmem134	transmembrane protein 134	1.27599	6.97968	1.57206e-126	1.60141e-125	0.00158547	1	1581	1518	1476	3497	3064	3348
ENSMUSG00000039640	Mrpl12	mitochondrial ribosomal protein L12	-1.2197	5.75432	1.61694e-126	1.6456e-125	0.000853024	-1	1529	1546	1602	643	563	589
ENSMUSG00000001270	Ckb	creatine kinase, brain	3.33267	6.38682	2.40804e-126	2.44847e-125	0.0106001	1	415	288	232	3095	2569	2788
ENSMUSG00000031378	Abcd1	ATP-binding cassette, sub-family D (ALD), member 1	1.63988	6.35167	2.76454e-126	2.80837e-125	0.00260738	1	895	819	745	2212	2208	2423
ENSMUSG00000064061	Dzip3	DAZ interacting protein 3, zinc finger	-1.77673	4.57551	8.44548e-126	8.57146e-125	0.00124849	-1	700	812	770	222	173	200
ENSMUSG00000022205	Sub1	SUB1 homolog (S. cerevisiae)	-1.05637	6.46183	9.64057e-126	9.77538e-125	0.000790869	-1	2375	2533	2473	1070	1008	1092
ENSMUSG00000021322	Aoah	acyloxyacyl hydrolase	1.23773	8.11484	1.05492e-125	1.06869e-124	0.00170255	1	3435	3547	3265	7352	6805	7427
ENSMUSG00000024525	Impa2	inositol (myo)-1(or 4)-monophosphatase 2	-1.87325	4.42109	1.0796e-125	1.09269e-124	0.00129983	-1	642	727	708	158	168	180
ENSMUSG00000037905	Bri3bp	Bri3 binding protein	-1.17528	5.71316	1.1692e-125	1.18229e-124	0.000707432	-1	1439	1561	1504	599	581	601
ENSMUSG00000002221	Paxip1	PAX interacting (with transcription-activation domain) protein 1	-1.45466	5.62563	2.03959e-125	2.06053e-124	0.0015188	-1	1377	1533	1572	487	442	532
ENSMUSG00000031639	Tlr3	toll-like receptor 3	1.44122	5.35229	2.33536e-125	2.35717e-124	0.00129981	1	469	495	399	1178	1032	1098
ENSMUSG00000024067	Dpy30	dpy-30 homolog (C. elegans)	-1.55915	5.07067	4.85758e-125	4.89846e-124	0.00138883	-1	1010	1004	1087	313	310	317
ENSMUSG00000034906	Ncaph	non-SMC condensin I complex, subunit H	-1.92331	5.0224	5.46252e-125	5.50347e-124	0.00247159	-1	957	1064	1161	265	217	268
ENSMUSG00000024404	Riok3	RIO kinase 3	1.47173	7.90279	7.67993e-125	7.73042e-124	0.00244123	1	2793	2677	2399	6922	5989	6614
ENSMUSG00000028249	Sdcbp	syndecan binding protein	1.58142	9.56944	7.73125e-125	7.77499e-124	0.00297654	1	8452	7971	7189	21781	19511	21906
ENSMUSG00000029063	Nadk	NAD kinase	1.24214	8.56192	9.6056e-125	9.65113e-124	0.00177877	1	4722	4732	4483	10456	9271	9741
ENSMUSG00000048498	Cd300e	CD300e antigen	3.5296	5.57101	1.00251e-124	1.00634e-123	0.0110626	1	202	156	111	1991	1337	1546
ENSMUSG00000057469	E2f6	E2F transcription factor 6	-1.23227	5.31308	1.22872e-124	1.2323e-123	0.000572097	-1	1109	1214	1130	457	413	443
ENSMUSG00000062373	Tmem65	transmembrane protein 65	-1.07809	6.41221	1.38481e-124	1.38758e-123	0.000843008	-1	2358	2461	2349	1117	917	1002
ENSMUSG00000027951	Adar	adenosine deaminase, RNA-specific	1.2077	7.15153	1.85461e-124	1.85663e-123	0.00145986	1	1777	1863	1692	3837	3399	3771
ENSMUSG00000079499	6530402F18Rik	RIKEN cDNA 6530402F18 gene	-2.39038	4.30313	2.79816e-124	2.79867e-123	0.00315617	-1	602	709	736	138	92	119
ENSMUSG00000020227	Irak3	interleukin-1 receptor-associated kinase 3	1.71862	8.26216	3.45022e-124	3.44772e-123	0.00342016	1	3239	3015	2622	9353	8102	8680
ENSMUSG00000032431	Crtap	cartilage associated protein	-1.17315	6.43669	3.67431e-124	3.66832e-123	0.0011138	-1	2393	2489	2556	988	968	989
ENSMUSG00000031924	Cyb5b	cytochrome b5 type B	-1.15741	7.89317	5.28066e-124	5.26728e-123	0.00145652	-1	6542	6988	6844	2854	2569	2737
ENSMUSG00000029345	Tfip11	tuftelin interacting protein 11	1.42868	4.96351	6.02286e-124	6.00217e-123	0.000900146	1	339	376	332	854	775	890
ENSMUSG00000026663	Atf6	activating transcription factor 6	1.09615	6.12579	6.50945e-124	6.48122e-123	0.000783584	1	867	968	926	1804	1632	1838
ENSMUSG00000037295	Ldlrap1	low density lipoprotein receptor adaptor protein 1	1.16117	5.81446	1.24657e-123	1.24004e-122	0.000791409	1	719	761	677	1542	1312	1459
ENSMUSG00000034765	Dusp5	dual specificity phosphatase 5	-1.44301	5.14316	1.43561e-123	1.42681e-122	0.00108908	-1	1014	1087	1094	345	358	346
ENSMUSG00000030084	Plxna1	plexin A1	1.28157	8.53139	1.73905e-123	1.72683e-122	0.00191685	1	4376	4740	4277	9745	9314	9993
ENSMUSG00000025402	Nab2	Ngfi-A binding protein 2	1.88155	4.05088	1.88637e-123	1.87143e-122	0.00073045	1	157	141	139	502	454	484
ENSMUSG00000022791	Tnk2	tyrosine kinase, non-receptor, 2	-1.90662	4.57217	2.51687e-123	2.49469e-122	0.00177535	-1	724	771	823	173	179	200
ENSMUSG00000020668	Kif3c	kinesin family member 3C	1.49567	5.84618	2.94257e-123	2.91401e-122	0.00189226	1	675	599	592	1735	1463	1511
ENSMUSG00000025647	Shisa5	shisa family member 5	1.46573	8.63951	4.31451e-123	4.26881e-122	0.00254268	1	4580	4560	4018	10951	10372	11128
ENSMUSG00000046223	Plaur	plasminogen activator, urokinase receptor	2.01846	5.41019	4.56392e-123	4.51153e-122	0.00371285	1	414	335	293	1314	1215	1246
ENSMUSG00000017999	Ddx27	DEAD (Asp-Glu-Ala-Asp) box polypeptide 27	-1.05342	6.35477	4.69025e-123	4.63226e-122	0.000768381	-1	2219	2335	2293	1034	951	962
ENSMUSG00000005087	Cd44	CD44 antigen	-1.27343	9.73974	4.83696e-123	4.77287e-122	0.00197336	-1	23864	26657	24614	9317	8815	9602
ENSMUSG00000022788	Fgd4	FYVE, RhoGEF and PH domain containing 4	1.59911	5.44842	5.02084e-123	4.94989e-122	0.00200177	1	446	476	422	1395	1096	1153
ENSMUSG00000031605	Klhl2	kelch-like 2, Mayven	-1.26316	5.403	5.26384e-123	5.18481e-122	0.000767096	-1	1163	1278	1257	472	447	457
ENSMUSG00000062075	Lmnb2	lamin B2	-1.67257	5.00669	5.39029e-123	5.30462e-122	0.00180337	-1	910	1053	1066	318	258	273
ENSMUSG00000023186	Vwa5a	von Willebrand factor A domain containing 5A	1.21293	7.27727	7.39257e-123	7.26859e-122	0.00152889	1	1933	2007	1863	4338	3647	4048
ENSMUSG00000022946	Dopey2	dopey family member 2	1.37662	5.39785	7.6301e-123	7.49545e-122	0.00116982	1	484	515	455	1243	997	1138
ENSMUSG00000040466	Blvrb	biliverdin reductase B (flavin reductase (NADPH))	1.54947	7.88709	9.28176e-123	9.10985e-122	0.00276437	1	2700	2474	2302	6677	6262	6616
ENSMUSG00000026829	Gbgt1	globoside alpha-1,3-N-acetylgalactosaminyltransferase 1	3.29195	3.03277	9.70456e-123	9.51634e-122	0.00259496	1	31	32	30	259	276	281
ENSMUSG00000031897	Psmb10	proteasome (prosome, macropain) subunit, beta type 10	1.71702	7.05819	1.06481e-122	1.04323e-121	0.00324467	1	1423	1262	1168	3783	3701	3829
ENSMUSG00000032788	Pdxk	pyridoxal (pyridoxine, vitamin B6) kinase	1.44026	6.66032	2.41175e-122	2.36077e-121	0.00209875	1	1173	1176	1030	2737	2546	2910
ENSMUSG00000033916	Chmp2a	charged multivesicular body protein 2A	1.27944	6.71604	2.4761e-122	2.42161e-121	0.00158518	1	1311	1265	1228	2950	2599	2707
ENSMUSG00000005397	Nid1	nidogen 1	-2.01028	4.53472	2.51668e-122	2.45912e-121	0.00216406	-1	677	832	787	188	148	173
ENSMUSG00000037434	Slc30a1	solute carrier family 30 (zinc transporter), member 1	1.33456	5.08769	2.85496e-122	2.78719e-121	0.000752431	1	381	422	393	908	849	938
ENSMUSG00000020790	Ankfy1	ankyrin repeat and FYVE domain containing 1	1.36707	7.99661	3.10513e-122	3.02874e-121	0.00215322	1	3023	3128	2708	7308	6214	6915
ENSMUSG00000039208	Metrnl	meteorin, glial cell differentiation regulator-like	1.34778	7.13919	3.7209e-122	3.62615e-121	0.00193021	1	1689	1632	1611	4096	3527	3604
ENSMUSG00000041707	1810011H11Rik	RIKEN cDNA 1810011H11 gene	3.25519	2.85299	4.80898e-122	4.68239e-121	0.00144679	1	34	21	29	244	217	259
ENSMUSG00000027002	Nckap1	NCK-associated protein 1	-1.82556	4.63683	5.63347e-122	5.48032e-121	0.0016275	-1	729	879	791	213	198	193
ENSMUSG00000000751	Rpa1	replication protein A1	-1.49086	7.02434	7.52368e-122	7.3127e-121	0.00237893	-1	3786	4081	4044	1185	1244	1350
ENSMUSG00000027398	Il1b	interleukin 1 beta	-1.23212	9.79115	8.97236e-122	8.71307e-121	0.00186958	-1	25767	26240	25135	10155	9468	9699
ENSMUSG00000030232	Aebp2	AE binding protein 2	-1.27301	6.73978	9.48059e-122	9.19851e-121	0.0015663	-1	2941	3393	3051	1230	1064	1175
ENSMUSG00000105703			-1.27774	8.95458	9.96802e-122	9.66293e-121	0.00196506	-1	13578	15276	14777	5779	5042	5254
ENSMUSG00000067367	Lyar	Ly1 antibody reactive clone	-1.38706	5.22451	1.34961e-121	1.30715e-120	0.00103701	-1	1077	1136	1136	404	323	418
ENSMUSG00000037278	Tmem97	transmembrane protein 97	-1.51969	5.68026	1.35646e-121	1.31263e-120	0.00186736	-1	1429	1649	1633	464	472	530
ENSMUSG00000037580	Gch1	GTP cyclohydrolase 1	1.49331	5.89926	1.64254e-121	1.58808e-120	0.00195499	1	698	582	657	1710	1549	1619
ENSMUSG00000048922	Cdca2	cell division cycle associated 2	-2.25342	3.86728	1.82887e-121	1.76668e-120	0.00161573	-1	477	486	521	110	85	83
ENSMUSG00000032741	Tpcn1	two pore channel 1	1.535	4.81415	1.97113e-121	1.90243e-120	0.000954358	1	318	294	281	790	736	787
ENSMUSG00000021594	Srd5a1	steroid 5 alpha-reductase 1	-3.24583	2.7812	1.97658e-121	1.90603e-120	0.000613344	-1	242	264	251	22	18	31
ENSMUSG00000032633	Flcn	folliculin	1.0248	6.13405	2.1586e-121	2.07972e-120	0.000627414	1	956	978	936	1811	1627	1781
ENSMUSG00000039318	Rab3gap2	RAB3 GTPase activating protein subunit 2	1.03321	5.9866	4.25402e-121	4.09501e-120	0.000574071	1	849	870	862	1666	1459	1597
ENSMUSG00000041130	Zfp598	zinc finger protein 598	-1.39708	6.24752	6.43671e-121	6.1907e-120	0.00179059	-1	2069	2393	2371	876	690	754
ENSMUSG00000032113	Chek1	checkpoint kinase 1	-1.89278	4.17209	6.70601e-121	6.44408e-120	0.00102903	-1	541	606	604	143	136	142
ENSMUSG00000035024	Ncapd3	non-SMC condensin II complex, subunit D3	-1.51962	5.21256	1.07763e-120	1.03464e-119	0.00150466	-1	1026	1198	1181	390	324	347
ENSMUSG00000040658	Dnph1	2'-deoxynucleoside 5'-phosphate N-hydrolase 1	-2.82266	3.60521	1.30251e-120	1.24946e-119	0.00313383	-1	414	415	479	51	49	65
ENSMUSG00000022034	Esco2	establishment of cohesion 1 homolog 2 (S. cerevisiae)	-3.03535	3.07867	1.36802e-120	1.31116e-119	0.00163259	-1	285	308	327	38	27	35
ENSMUSG00000021114	Atp6v1d	ATPase, H+ transporting, lysosomal V1 subunit D	1.19492	6.2525	1.96377e-120	1.88051e-119	0.00117393	1	981	969	924	2112	1880	1888
ENSMUSG00000055435	Maf	avian musculoaponeurotic fibrosarcoma (v-maf) AS42 oncogene homolog	1.92271	7.88731	2.07812e-120	1.98828e-119	0.00435706	1	2285	2097	1748	7550	6315	6943
ENSMUSG00000035726	Supt16	suppressor of Ty 16	-1.16224	7.32013	2.34509e-120	2.24177e-119	0.00141563	-1	4374	4695	4638	1906	1680	1888
ENSMUSG00000008384	Sertad1	SERTA domain containing 1	1.93016	4.91125	2.61531e-120	2.49792e-119	0.00259637	1	277	267	230	896	901	835
ENSMUSG00000040552	C3ar1	complement component 3a receptor 1	2.86182	9.79642	2.7697e-120	2.64309e-119	0.00937249	1	5408	4398	3523	31991	26343	28523
ENSMUSG00000031197	Vbp1	von Hippel-Lindau binding protein 1	-1.11409	5.87633	2.99212e-120	2.85286e-119	0.00071974	-1	1587	1703	1690	707	628	721
ENSMUSG00000031012	Cask	calcium/calmodulin-dependent serine protein kinase (MAGUK family)	-1.26892	5.69307	3.75008e-120	3.57246e-119	0.00106358	-1	1422	1536	1573	593	496	592
ENSMUSG00000058486	Wdr91	WD repeat domain 91	1.08868	6.08657	4.2774e-120	4.07129e-119	0.000791122	1	868	937	891	1743	1578	1803
ENSMUSG00000039275	Foxk2	forkhead box K2	-1.21561	6.44152	4.40032e-120	4.18467e-119	0.00130558	-1	2296	2699	2546	1040	884	977
ENSMUSG00000002885	Adgre5	adhesion G protein-coupled receptor E5	1.5587	5.11425	5.96552e-120	5.66828e-119	0.00162786	1	347	410	332	1045	836	989
ENSMUSG00000022346	Myc	myelocytomatosis oncogene	-1.3006	6.61894	7.15109e-120	6.78892e-119	0.00164585	-1	2774	3077	2825	1178	954	1017
ENSMUSG00000039220	Ppp1r10	protein phosphatase 1, regulatory subunit 10	-1.07277	6.29651	9.86962e-120	9.3617e-119	0.000835596	-1	2110	2311	2187	1021	879	907
ENSMUSG00000033307	Mif	macrophage migration inhibitory factor	-1.35425	8.25194	1.16433e-119	1.10346e-118	0.00218571	-1	8981	8751	9446	3212	2977	3314
ENSMUSG00000030541	Idh2	isocitrate dehydrogenase 2 (NADP+), mitochondrial	-1.12761	6.31486	1.2066e-119	1.14253e-118	0.000997437	-1	2209	2217	2342	971	866	932
ENSMUSG00000030830	Itgal	integrin alpha L	1.26277	8.84364	1.28219e-119	1.21307e-118	0.00195076	1	5414	5949	5424	13085	10716	12239
ENSMUSG00000027808	Serp1	stress-associated endoplasmic reticulum protein 1	1.50112	10.1136	2.13574e-119	2.01888e-118	0.00283605	1	12709	12210	10974	32666	27709	30551
ENSMUSG00000031166	Wdr13	WD repeat domain 13	1.2233	5.39272	4.821e-119	4.5533e-118	0.000740379	1	506	569	487	1135	1010	1114
ENSMUSG00000030662	Ipo5	importin 5	-1.14711	8.68303	7.62034e-119	7.19105e-118	0.00159325	-1	11172	12268	11725	5007	4390	4791
ENSMUSG00000030671	Pde3b	phosphodiesterase 3B, cGMP-inhibited	-1.52321	5.31143	7.8211e-119	7.37418e-118	0.00165108	-1	1099	1337	1214	378	366	389
ENSMUSG00000017418	Arl5b	ADP-ribosylation factor-like 5B	-1.53248	5.12193	9.5632e-119	9.00903e-118	0.00151107	-1	998	1184	1024	354	292	344
ENSMUSG00000024856	Cdk2ap2	CDK2-associated protein 2	1.31627	5.60912	1.78044e-118	1.67583e-117	0.00121633	1	616	562	554	1317	1242	1295
ENSMUSG00000038543	BC028528	cDNA sequence BC028528	2.53958	3.22614	2.14329e-118	2.01565e-117	0.000825591	1	66	48	55	310	272	298
ENSMUSG00000002992	Apoc2	apolipoprotein C-II	1.43589	5.06546	2.14774e-118	2.01811e-117	0.00115694	1	390	389	340	907	857	941
ENSMUSG00000034868	Myl12b	myosin, light chain 12B, regulatory	1.27838	7.23411	4.5815e-118	4.3013e-117	0.00180333	1	1869	1850	1733	3989	3817	4002
ENSMUSG00000025212	Sfxn3	sideroflexin 3	1.39522	5.07443	5.43608e-118	5.09928e-117	0.00102989	1	389	387	373	894	864	942
ENSMUSG00000025648	Pfkfb4	6-phosphofructo-2-kinase/fructose-2,6-biphosphatase 4	1.75111	4.71705	7.31505e-118	6.85599e-117	0.00170251	1	236	242	267	741	750	748
ENSMUSG00000031214	Ophn1	oligophrenin 1	1.55236	4.59865	7.45913e-118	6.9851e-117	0.000787158	1	267	248	247	683	627	688
ENSMUSG00000026426	Arl8a	ADP-ribosylation factor-like 8A	1.14961	7.21894	8.36065e-118	7.82267e-117	0.00140412	1	1925	1945	1873	3964	3596	3825
ENSMUSG00000052821	Cysltr1	cysteinyl leukotriene receptor 1	1.43484	5.14511	8.67909e-118	8.11374e-117	0.00125177	1	395	439	350	993	916	950
ENSMUSG00000022280	Rnf19a	ring finger protein 19A	-1.24048	6.20158	9.65054e-118	9.01426e-117	0.00131208	-1	1984	2304	2128	812	741	872
ENSMUSG00000039395	Mreg	melanoregulin	-2.64893	3.81693	1.14159e-117	1.06542e-116	0.00336009	-1	461	486	548	76	53	84
ENSMUSG00000042354	Gnl3	guanine nucleotide binding protein-like 3 (nucleolar)	-1.24479	7.12251	1.19412e-117	1.1135e-116	0.0016641	-1	3908	4140	4112	1695	1357	1540
ENSMUSG00000026489	Adck3	aarF domain containing kinase 3	2.18531	3.53054	1.27682e-117	1.18961e-116	0.000653961	1	88	92	77	375	320	351
ENSMUSG00000027889	Ampd2	adenosine monophosphate deaminase 2	-1.19606	6.51378	1.5044e-117	1.40047e-116	0.00131332	-1	2436	2747	2708	1020	989	1065
ENSMUSG00000004356	Utp20	UTP20, small subunit (SSU) processome component, homolog (yeast)	-1.2888	6.97125	1.86965e-117	1.73901e-116	0.00176759	-1	3426	3915	3713	1485	1214	1346
ENSMUSG00000047592	Nxpe5	neurexophilin and PC-esterase domain family, member 5	3.70773	3.92296	1.91646e-117	1.78104e-116	0.00900752	1	49	49	35	436	570	542
ENSMUSG00000039981	Zc3h12d	zinc finger CCCH type containing 12D	3.78662	4.88744	2.42063e-117	2.2477e-116	0.0122128	1	122	74	51	1178	911	975
ENSMUSG00000044700	Tmem201	transmembrane protein 201	-1.50592	4.84901	3.22372e-117	2.99089e-116	0.000939375	-1	837	907	890	275	283	270
ENSMUSG00000035352	Ccl12	chemokine (C-C motif) ligand 12	2.67392	4.37361	3.38585e-117	3.13868e-116	0.00517723	1	151	104	92	747	584	656
ENSMUSG00000026491	Ahctf1	AT hook containing transcription factor 1	-1.30702	6.99127	4.32671e-117	4.00748e-116	0.0018388	-1	3417	4034	3800	1425	1267	1368
ENSMUSG00000023913	Pla2g7	phospholipase A2, group VII (platelet-activating factor acetylhydrolase, plasma)	1.32081	9.13601	4.68817e-117	4.33863e-116	0.00220825	1	6862	6818	6283	15008	14200	15327
ENSMUSG00000069516	Lyz2	lysozyme 2	1.29644	13.8801	5.71675e-117	5.28607e-116	0.0022146	1	187092	182152	172170	407344	373338	407864
ENSMUSG00000037894	H2afz	H2A histone family, member Z	-1.64731	8.51442	6.37998e-117	5.8944e-116	0.0033699	-1	10813	11456	12133	3066	3181	3548
ENSMUSG00000020484	Xbp1	X-box binding protein 1	1.22388	6.76412	9.26629e-117	8.55386e-116	0.00152219	1	1391	1371	1280	3002	2633	2806
ENSMUSG00000024937	Ehbp1l1	EH domain binding protein 1-like 1	1.22417	7.94785	1.01684e-116	9.37875e-116	0.00178438	1	3138	3124	2923	6812	5812	6575
ENSMUSG00000040918	Slc19a2	solute carrier family 19 (thiamine transporter), member 2	-1.35918	5.04014	1.13641e-116	1.04728e-115	0.000852253	-1	928	1030	973	356	297	368
ENSMUSG00000017386	Traf4	TNF receptor associated factor 4	-3.08609	2.92767	1.14074e-116	1.05039e-115	0.00124608	-1	266	301	263	25	31	31
ENSMUSG00000022325	Pop1	processing of precursor 1, ribonuclease P/MRP family, (S. cerevisiae)	-1.39043	5.02238	1.59328e-116	1.46587e-115	0.000944684	-1	910	1031	972	368	293	332
ENSMUSG00000058099	Nfam1	Nfat activating molecule with ITAM motif 1	1.69342	6.66007	2.41891e-116	2.22362e-115	0.00322803	1	1056	1043	864	2782	2713	3061
ENSMUSG00000045932	Ifit2	interferon-induced protein with tetratricopeptide repeats 2	4.24172	8.61111	2.58239e-116	2.37193e-115	0.0187661	1	1094	793	544	15152	12684	13411
ENSMUSG00000001025	S100a6	S100 calcium binding protein A6 (calcyclin)	2.36377	7.52101	2.59557e-116	2.38205e-115	0.00665747	1	1489	1131	1080	5690	5341	6019
ENSMUSG00000056310	Tyw1	tRNA-yW synthesizing protein 1 homolog (S. cerevisiae)	-1.26156	5.46347	3.10897e-116	2.85084e-115	0.000930395	-1	1214	1316	1325	501	471	464
ENSMUSG00000031391	L1cam	L1 cell adhesion molecule	2.69797	3.28369	3.27231e-116	2.99813e-115	0.00188562	1	71	47	42	319	290	321
ENSMUSG00000024579	Pcyox1l	prenylcysteine oxidase 1 like	-2.36832	3.76453	6.60027e-116	6.04221e-115	0.00206503	-1	423	474	503	86	76	80
ENSMUSG00000019210	Atp6v1e1	ATPase, H+ transporting, lysosomal V1 subunit E1	1.3447	7.44083	7.51157e-116	6.87075e-115	0.00211376	1	2139	2022	1927	4680	4296	4848
ENSMUSG00000038352	Arl5c	ADP-ribosylation factor-like 5C	1.35992	6.93648	1.9295e-115	1.76343e-114	0.00205372	1	1516	1400	1342	3421	3107	3242
ENSMUSG00000020585	Laptm4a	lysosomal-associated protein transmembrane 4A	1.16329	8.36568	1.94751e-115	1.77841e-114	0.00166825	1	4247	4352	4040	8713	7904	8677
ENSMUSG00000026516	Nvl	nuclear VCP-like	-1.03436	6.31638	2.59685e-115	2.36941e-114	0.000797286	-1	2107	2348	2189	1042	880	977
ENSMUSG00000050737	Ptges	prostaglandin E synthase	2.51729	4.72372	2.85435e-115	2.60221e-114	0.00523444	1	204	159	123	926	762	805
ENSMUSG00000063286	Gm8995	predicted gene 8995	1.47463	8.26253	3.04725e-115	2.77576e-114	0.00272349	1	3319	3616	3159	9517	7375	8226
ENSMUSG00000022992	Kansl2	KAT8 regulatory NSL complex subunit 2	-1.04918	6.20795	3.44766e-115	3.13791e-114	0.000785794	-1	1951	2159	2070	908	851	908
ENSMUSG00000024219	Anks1	ankyrin repeat and SAM domain containing 1	1.15106	5.78584	3.72855e-115	3.39077e-114	0.000869624	1	707	759	659	1496	1281	1442
ENSMUSG00000029992	Gfpt1	glutamine fructose-6-phosphate transaminase 1	-1.01752	6.18586	3.76712e-115	3.42301e-114	0.000691683	-1	1922	2111	2011	937	812	919
ENSMUSG00000028581	Laptm5	lysosomal-associated protein transmembrane 5	1.42173	9.80993	3.91737e-115	3.55661e-114	0.00263757	1	10513	10502	9273	24432	22959	25077
ENSMUSG00000038147	Cd84	CD84 antigen	1.33518	8.13726	5.62612e-115	5.10379e-114	0.00221051	1	3478	3346	3092	7866	6792	7729
ENSMUSG00000028718	Stil	Scl/Tal1 interrupting locus	-2.69689	3.90765	6.39469e-115	5.79624e-114	0.00401743	-1	455	573	573	65	73	82
ENSMUSG00000028064	Sema4a	sema domain, immunoglobulin domain (Ig), transmembrane domain (TM) and short cytoplasmic domain, (semaphorin) 4A	-1.34748	6.85221	6.68661e-115	6.05586e-114	0.00197708	-1	3377	3578	3333	1151	1187	1268
ENSMUSG00000042594	Sh2b3	SH2B adaptor protein 3	1.21584	6.13197	6.97249e-115	6.30959e-114	0.0012719	1	917	858	841	1831	1690	1911
ENSMUSG00000059456	Ptk2b	PTK2 protein tyrosine kinase 2 beta	1.21271	7.64142	7.16003e-115	6.47398e-114	0.00173178	1	2551	2530	2387	5578	4714	5195
ENSMUSG00000029363	Rfc5	replication factor C (activator 1) 5	-1.28363	5.15965	7.81687e-115	7.0621e-114	0.000752936	-1	1012	1053	1069	382	369	399
ENSMUSG00000033880	Lgals3bp	lectin, galactoside-binding, soluble, 3 binding protein	1.38833	10.3089	7.83034e-115	7.06847e-114	0.00254014	1	15136	15028	13364	35703	32302	33802
ENSMUSG00000026425	Srgap2	SLIT-ROBO Rho GTPase activating protein 2	1.24529	7.49504	1.05986e-114	9.55956e-114	0.00181338	1	2221	2322	2101	5129	4370	4583
ENSMUSG00000031216	Stard8	START domain containing 8	1.29682	5.2478	1.38351e-114	1.24686e-113	0.000930625	1	462	447	452	1000	948	1040
ENSMUSG00000029910	Mad2l1	MAD2 mitotic arrest deficient-like 1	-1.85828	5.23101	2.06055e-114	1.85551e-113	0.00309105	-1	1103	1216	1322	285	320	290
ENSMUSG00000038976	Ppp1r9b	protein phosphatase 1, regulatory subunit 9B	1.29622	7.21204	2.32366e-114	2.09072e-113	0.00192843	1	1871	1773	1677	4049	3709	3921
ENSMUSG00000027187	Cat	catalase	1.42413	8.09012	2.46922e-114	2.21988e-113	0.00253713	1	3218	3193	2771	7506	6894	7616
ENSMUSG00000000552	Zfp385a	zinc finger protein 385A	1.63468	5.21852	2.6027e-114	2.33798e-113	0.0021896	1	415	373	335	1029	975	1113
ENSMUSG00000058454	Dhcr7	7-dehydrocholesterol reductase	-1.68265	5.12941	2.87518e-114	2.58063e-113	0.00222854	-1	996	1184	1123	285	319	313
ENSMUSG00000062661	Ncs1	neuronal calcium sensor 1	-2.01953	3.73838	2.90012e-114	2.6009e-113	0.000663574	-1	418	465	434	104	89	97
ENSMUSG00000047810	Ccdc88b	coiled-coil domain containing 88B	1.00568	6.53655	3.39789e-114	3.04484e-113	0.000838657	1	1283	1298	1247	2425	2170	2274
ENSMUSG00000028057	Rit1	Ras-like without CAAX 1	1.15747	5.6382	3.62095e-114	3.24209e-113	0.000803029	1	659	618	633	1322	1189	1298
ENSMUSG00000023991	Foxp4	forkhead box P4	-1.53663	5.69729	3.99773e-114	3.57654e-113	0.00213879	-1	1447	1674	1661	462	463	546
ENSMUSG00000035198	Tubg1	tubulin, gamma 1	-1.2443	5.05478	4.16034e-114	3.719e-113	0.000534607	-1	947	981	964	390	330	371
ENSMUSG00000024986	Hhex	hematopoietically expressed homeobox	1.70427	4.17159	4.54619e-114	4.06063e-113	0.000660923	1	184	172	167	526	472	526
ENSMUSG00000078942	Naip6	NLR family, apoptosis inhibitory protein 6	1.35245	5.29555	5.11744e-114	4.56716e-113	0.00118045	1	481	477	412	1124	944	1061
ENSMUSG00000038301	Snx10	sorting nexin 10	1.28789	7.05418	5.17076e-114	4.61101e-113	0.00186817	1	1624	1677	1492	3709	3104	3659
ENSMUSG00000053898	Ech1	enoyl coenzyme A hydratase 1, peroxisomal	1.2268	5.31885	5.25704e-114	4.68417e-113	0.0007726	1	512	495	473	1089	982	1025
ENSMUSG00000030921	Trim30a	tripartite motif-containing 30A	1.36304	8.21578	1.14657e-113	1.0208e-112	0.00234666	1	3606	3584	3140	8377	7344	8037
ENSMUSG00000066026	Dhrs3	dehydrogenase/reductase (SDR family) member 3	1.37585	7.40104	1.26991e-113	1.12969e-112	0.00226468	1	2058	1946	1827	4795	4343	4386
ENSMUSG00000030409	Dmpk	dystrophia myotonica-protein kinase	3.41802	3.01629	1.43425e-113	1.27487e-112	0.00393457	1	33	34	18	259	250	306
ENSMUSG00000039899	Fgl2	fibrinogen-like protein 2	1.60186	6.6364	1.67364e-113	1.48645e-112	0.00292943	1	1098	1011	948	3157	2490	2667
ENSMUSG00000039470	Zdhhc2	zinc finger, DHHC domain containing 2	-2.84858	3.424	2.34179e-113	2.07819e-112	0.003057	-1	350	380	425	46	44	53
ENSMUSG00000027804	Ppid	peptidylprolyl isomerase D (cyclophilin D)	-1.03794	6.12552	2.68888e-113	2.3843e-112	0.000742155	-1	1886	1995	1941	930	768	837
ENSMUSG00000028214	Gem	GTP binding protein (gene overexpressed in skeletal muscle)	-1.85766	4.24691	2.72377e-113	2.4133e-112	0.00133957	-1	563	631	641	155	151	146
ENSMUSG00000031129	Slc9a9	solute carrier family 9 (sodium/hydrogen exchanger), member 9	1.74057	4.63103	4.93405e-113	4.36812e-112	0.00169204	1	244	238	224	682	668	758
ENSMUSG00000008475	Arpc5	actin related protein 2/3 complex, subunit 5	1.44022	8.97096	5.17999e-113	4.58217e-112	0.00271381	1	5990	5608	5166	14320	12507	13876
ENSMUSG00000028439	Fam219a	family with sequence similarity 219, member A	1.79287	5.10716	5.93067e-113	5.24201e-112	0.00255928	1	362	317	277	1098	896	972
ENSMUSG00000025986	Slc39a10	solute carrier family 39 (zinc transporter), member 10	-1.26238	6.02412	6.17074e-113	5.44983e-112	0.00138199	-1	1852	2032	1813	805	645	673
ENSMUSG00000024913	Lrp5	low density lipoprotein receptor-related protein 5	-1.19088	5.68212	6.29717e-113	5.55704e-112	0.000933584	-1	1366	1561	1499	604	531	597
ENSMUSG00000032374	Plod2	procollagen lysine, 2-oxoglutarate 5-dioxygenase 2	-2.26224	4.02934	6.46833e-113	5.70351e-112	0.00254479	-1	488	594	584	106	89	115
ENSMUSG00000030641	Ddias	DNA damage-induced apoptosis suppressor	-2.31744	3.58047	6.70387e-113	5.90648e-112	0.00141835	-1	387	406	430	69	67	83
ENSMUSG00000004880	Lbr	lamin B receptor	-1.34617	5.02398	7.42678e-113	6.53818e-112	0.000870243	-1	903	1025	963	372	308	336
ENSMUSG00000020029	Nudt4	nudix (nucleoside diphosphate linked moiety X)-type motif 4	-0.953543	6.36599	1.01469e-112	8.92572e-112	0.000634586	-1	2179	2325	2242	1097	962	1054
ENSMUSG00000037997	Parp11	poly (ADP-ribose) polymerase family, member 11	1.24903	5.35501	1.34721e-112	1.18413e-111	0.000904595	1	494	515	494	1163	942	1091
ENSMUSG00000039678	Tbc1d13	TBC1 domain family, member 13	1.11056	7.94786	1.77088e-112	1.55527e-111	0.00150367	1	3202	3348	3152	6431	5837	6450
ENSMUSG00000030707	Coro1a	coronin, actin binding protein 1A	3.05826	7.73143	3.16478e-112	2.77724e-111	0.0111276	1	1202	901	718	7571	6534	6954
ENSMUSG00000038451	Spsb2	splA/ryanodine receptor domain and SOCS box containing 2	2.06342	3.79732	3.26664e-112	2.86435e-111	0.00125527	1	116	104	111	426	408	403
ENSMUSG00000007338	Mrpl49	mitochondrial ribosomal protein L49	-1.17816	5.38824	4.45787e-112	3.90577e-111	0.000681661	-1	1139	1242	1217	516	431	474
ENSMUSG00000092060	Bend4	BEN domain containing 4	-1.65774	5.31319	5.21018e-112	4.56129e-111	0.00238945	-1	1086	1323	1331	374	338	346
ENSMUSG00000020988	L2hgdh	L-2-hydroxyglutarate dehydrogenase	-2.5768	3.38788	6.53601e-112	5.71745e-111	0.00180547	-1	340	385	373	48	66	50
ENSMUSG00000031826	Usp10	ubiquitin specific peptidase 10	-1.0948	6.01084	8.38096e-112	7.32553e-111	0.000860949	-1	1729	1865	1849	798	742	736
ENSMUSG00000031824	6430548M08Rik	RIKEN cDNA 6430548M08 gene	1.93858	3.85662	8.45536e-112	7.3847e-111	0.000925722	1	113	130	127	424	405	439
ENSMUSG00000022369	Mtbp	Mdm2, transformed 3T3 cell double minute p53 binding protein	-1.62878	4.75244	1.02593e-111	8.95311e-111	0.00139726	-1	785	864	867	232	252	242
ENSMUSG00000039062	Anpep	alanyl (membrane) aminopeptidase	1.24298	8.79529	1.36931e-111	1.19403e-110	0.00203104	1	5494	5648	5239	11566	11221	11811
ENSMUSG00000058709	Egln2	egl-9 family hypoxia-inducible factor 2	0.993247	6.21896	2.42324e-111	2.11138e-110	0.000705092	1	1036	1055	998	1942	1721	1833
ENSMUSG00000037902	Sirpa	signal-regulatory protein alpha	1.28989	10.644	3.01307e-111	2.62323e-110	0.0022798	1	20009	19564	18074	43499	39507	42976
ENSMUSG00000026664	Phyh	phytanoyl-CoA hydroxylase	1.40623	5.40245	3.04181e-111	2.64616e-110	0.00153661	1	493	492	450	1107	1117	1171
ENSMUSG00000047098	Rnf31	ring finger protein 31	1.08544	5.84571	3.5351e-111	3.07286e-110	0.000771075	1	722	790	772	1529	1382	1419
ENSMUSG00000046031	Fam26f	family with sequence similarity 26, member F	-1.35792	4.83922	3.65423e-111	3.17391e-110	0.000732806	-1	806	872	869	320	266	302
ENSMUSG00000031060	Rbm10	RNA binding motif protein 10	-1.11785	5.59985	3.74804e-111	3.25283e-110	0.000675812	-1	1300	1426	1387	595	539	559
ENSMUSG00000057133	Chd6	chromodomain helicase DNA binding protein 6	-1.3336	5.84424	4.90393e-111	4.25265e-110	0.00155925	-1	1542	1876	1685	649	558	601
ENSMUSG00000033487	Fndc3a	fibronectin type III domain containing 3A	1.18266	7.51811	6.12302e-111	5.30565e-110	0.00168332	1	2316	2471	2173	4928	4436	4748
ENSMUSG00000002147	Stat6	signal transducer and activator of transcription 6	1.17342	7.5888	6.68037e-111	5.78406e-110	0.00166698	1	2502	2519	2318	5254	4571	4976
ENSMUSG00000049562	Ap5b1	adaptor-related protein complex 5, beta 1 subunit	1.39276	5.00053	7.41946e-111	6.41894e-110	0.00110946	1	337	373	383	864	839	860
ENSMUSG00000045362	Tnfrsf26	tumor necrosis factor receptor superfamily, member 26	1.823	4.05235	1.20886e-110	1.04503e-109	0.000978527	1	157	145	150	510	424	497
ENSMUSG00000074867	Zfp808	zinc finger protein 80	-2.44857	3.41785	1.26691e-110	1.09435e-109	0.0015132	-1	337	400	371	63	62	56
ENSMUSG00000034709	Ppp1r21	protein phosphatase 1, regulatory subunit 21	1.24527	5.99744	1.28507e-110	1.10917e-109	0.00137964	1	809	827	715	1706	1507	1770
ENSMUSG00000030327	Necap1	NECAP endocytosis associated 1	1.32606	6.57226	2.00529e-110	1.72945e-109	0.00192628	1	1156	1136	1074	2816	2234	2508
ENSMUSG00000005054	Cstb	cystatin B	1.60998	8.60402	2.01159e-110	1.73353e-109	0.00343738	1	4384	3761	3757	11609	10021	10906
ENSMUSG00000041488	Stx3	syntaxin 3	1.22236	5.2876	2.08466e-110	1.79509e-109	0.000797723	1	503	497	452	1078	936	1015
ENSMUSG00000029406	Pitpnm2	phosphatidylinositol transfer protein, membrane-associated 2	-3.33735	3.15063	2.33635e-110	2.01024e-109	0.00412177	-1	281	373	335	30	30	27
ENSMUSG00000071203	Naip5	NLR family, apoptosis inhibitory protein 5	1.40467	5.15242	2.82316e-110	2.42721e-109	0.00132673	1	410	432	367	1037	839	988
ENSMUSG00000106173			2.63896	3.04076	4.3084e-110	3.70126e-109	0.000992426	1	39	56	45	279	249	253
ENSMUSG00000060152	Pop5	processing of precursor 5, ribonuclease P/MRP family (S. cerevisiae)	-1.6429	4.25836	5.26946e-110	4.52336e-109	0.000653707	-1	582	612	593	174	174	163
ENSMUSG00000090841	Myl6	myosin, light polypeptide 6, alkali, smooth muscle and non-muscle	1.45217	8.56329	6.23222e-110	5.34564e-109	0.00280761	1	4455	4015	4084	10284	9967	10436
ENSMUSG00000010025	Aldh3a2	aldehyde dehydrogenase family 3, subfamily A2	1.20742	5.6958	6.6212e-110	5.67487e-109	0.00107968	1	677	665	600	1408	1208	1395
ENSMUSG00000025410	Dctn2	dynactin 2	1.36849	6.70677	7.7429e-110	6.6311e-109	0.0021418	1	1291	1149	1174	2852	2671	2818
ENSMUSG00000025577	Cbx2	chromobox 2	-2.73254	3.54444	7.89275e-110	6.75418e-109	0.00332822	-1	361	430	454	58	55	54
ENSMUSG00000034773	BC030867	cDNA sequence BC030867	-2.96439	3.59406	9.98599e-110	8.53884e-109	0.00460259	-1	367	473	475	49	53	48
ENSMUSG00000034064	Poglut1	protein O-glucosyltransferase 1	-1.13968	5.98008	1.08712e-109	9.28859e-109	0.00101586	-1	1667	1845	1870	754	687	741
ENSMUSG00000103475	Gm37697	predicted gene, 37697	-2.63018	3.16379	1.23685e-109	1.05597e-108	0.00128547	-1	319	330	295	56	39	41
ENSMUSG00000002326	Gmpr2	guanosine monophosphate reductase 2	1.04986	5.73019	1.51977e-109	1.29651e-108	0.000614437	1	721	732	690	1383	1249	1333
ENSMUSG00000030346	Rad51ap1	RAD51 associated protein 1	-2.42116	4.27102	2.08401e-109	1.77648e-108	0.00409375	-1	626	633	745	97	107	130
ENSMUSG00000022010	Tsc22d1	TSC22 domain family, member 1	-1.17184	5.65108	2.96231e-109	2.52323e-108	0.000918269	-1	1370	1450	1492	601	511	599
ENSMUSG00000023990	Tfeb	transcription factor EB	2.7416	3.66134	3.52715e-109	3.00203e-108	0.00415214	1	88	62	53	427	346	445
ENSMUSG00000048490	Nrip1	nuclear receptor interacting protein 1	-1.10459	5.37908	3.78847e-109	3.22196e-108	0.000493734	-1	1145	1212	1161	517	447	498
ENSMUSG00000016552	Foxred2	FAD-dependent oxidoreductase domain containing 2	-1.74129	4.69265	3.90559e-109	3.319e-108	0.0018607	-1	733	896	834	239	193	226
ENSMUSG00000071748	Gm14698	predicted gene 14698	-1.56779	4.72144	3.99285e-109	3.39054e-108	0.00122493	-1	763	869	809	275	204	257
ENSMUSG00000017774	Myo1c	myosin IC	1.18267	7.54585	5.23814e-109	4.44456e-108	0.00172351	1	2410	2455	2228	5147	4390	4864
ENSMUSG00000040699	Limd2	LIM domain containing 2	1.24418	7.75058	5.36027e-109	4.54469e-108	0.0019661	1	2738	2680	2514	6086	5211	5510
ENSMUSG00000007613	Tgfbr1	transforming growth factor, beta receptor I	-1.1778	7.05795	5.37429e-109	4.55307e-108	0.00158546	-1	3578	4113	3782	1575	1403	1551
ENSMUSG00000026915	Strbp	spermatid perinuclear RNA binding protein	-2.58735	3.66168	5.41335e-109	4.58264e-108	0.00315863	-1	392	508	435	68	61	69
ENSMUSG00000027506	Tpd52	tumor protein D52	1.27719	7.61755	5.83141e-109	4.93276e-108	0.00205926	1	2471	2470	2178	5376	4788	5259
ENSMUSG00000020009	Ifngr1	interferon gamma receptor 1	1.28283	6.60904	6.23242e-109	5.26792e-108	0.00182026	1	1188	1252	1088	2556	2472	2633
ENSMUSG00000022673	Mcm4	minichromosome maintenance deficient 4 homolog (S. cerevisiae)	-1.2365	7.01453	7.14537e-109	6.03496e-108	0.00177074	-1	3476	3957	3834	1430	1352	1486
ENSMUSG00000051864	Tbc1d22a	TBC1 domain family, member 22a	1.1082	5.53226	9.46504e-109	7.98803e-108	0.000662611	1	595	631	592	1203	1075	1225
ENSMUSG00000033581	Igf2bp2	insulin-like growth factor 2 mRNA binding protein 2	2.34065	6.19136	1.0655e-108	8.98545e-108	0.00661042	1	585	494	414	2704	1962	2124
ENSMUSG00000024781	Lipa	lysosomal acid lipase A	1.46823	9.01831	1.14321e-108	9.63337e-108	0.0029422	1	6060	5878	5147	14583	12916	14779
ENSMUSG00000070348	Ccnd1	cyclin D1	1.79785	5.52569	1.22443e-108	1.03099e-107	0.00337926	1	477	419	379	1518	1141	1317
ENSMUSG00000004626	Stxbp2	syntaxin binding protein 2	1.10172	6.97765	1.36778e-108	1.15081e-107	0.00134149	1	1667	1681	1622	3345	2980	3209
ENSMUSG00000018459	Slc13a3	solute carrier family 13 (sodium-dependent dicarboxylate transporter), member 3	3.05536	7.87626	1.38274e-108	1.16251e-107	0.0115182	1	1312	1030	784	8445	6677	8208
ENSMUSG00000049076	Acap2	ArfGAP with coiled-coil, ankyrin repeat and PH domains 2	1.02129	6.49027	1.46342e-108	1.22941e-107	0.000939271	1	1236	1296	1150	2358	2063	2259
ENSMUSG00000025790	Slco3a1	solute carrier organic anion transporter family, member 3a1	-1.26061	7.43764	1.56052e-108	1.30998e-107	0.00196518	-1	4824	5302	5058	2106	1770	1788
ENSMUSG00000099974	Bcl2a1d	B cell leukemia/lymphoma 2 related protein A1d	-1.16919	5.74317	1.73551e-108	1.45577e-107	0.000987406	-1	1511	1503	1578	663	557	606
ENSMUSG00000041859	Mcm3	minichromosome maintenance deficient 3 (S. cerevisiae)	-1.46049	7.49026	1.87238e-108	1.56938e-107	0.00271935	-1	5139	5690	5540	1662	1780	1857
ENSMUSG00000032870	Smap2	small ArfGAP 2	-1.13779	7.32136	1.9174e-108	1.60589e-107	0.00153063	-1	4390	4670	4584	1861	1787	1887
ENSMUSG00000041481	Serpina3g	serine (or cysteine) peptidase inhibitor, clade A, member 3G	-1.4994	4.57655	1.94344e-108	1.62647e-107	0.000760381	-1	688	775	715	241	220	227
ENSMUSG00000068220	Lgals1	lectin, galactose binding, soluble 1	1.73347	8.53792	2.3772e-108	1.98797e-107	0.00404917	1	3929	3380	3343	10342	9953	11379
ENSMUSG00000022440	C1qtnf6	C1q and tumor necrosis factor related protein 6	-2.06238	3.53893	2.57652e-108	2.15303e-107	0.000455843	-1	376	392	383	84	79	83
ENSMUSG00000033735	Spr	sepiapterin reductase	-1.3593	5.25758	2.92536e-108	2.44268e-107	0.00126015	-1	1094	1109	1202	412	377	397
ENSMUSG00000013236	Ptprs	protein tyrosine phosphatase, receptor type, S	-1.27158	6.47335	3.3042e-108	2.75691e-107	0.0017192	-1	2408	2674	2709	937	964	977
ENSMUSG00000026918	Brd3	bromodomain containing 3	-1.11085	6.01082	4.00106e-108	3.33583e-107	0.000968243	-1	1695	1905	1864	781	730	748
ENSMUSG00000028702	Rad54l	RAD54 like (S. cerevisiae)	-2.04263	4.50482	5.0559e-108	4.2121e-107	0.00288325	-1	660	791	806	157	148	184
ENSMUSG00000041598	Cdc42ep4	CDC42 effector protein (Rho GTPase binding) 4	1.55682	4.67029	5.3718e-108	4.4719e-107	0.00119993	1	285	267	247	741	678	682
ENSMUSG00000018395	Kif3a	kinesin family member 3A	1.4079	4.79775	5.82792e-108	4.84795e-107	0.000829288	1	312	317	314	787	666	785
ENSMUSG00000038628	Polr3k	polymerase (RNA) III (DNA directed) polypeptide K	-1.16624	5.27852	6.47622e-108	5.38318e-107	0.000615087	-1	1058	1159	1107	449	421	453
ENSMUSG00000048118	Arid4a	AT rich interactive domain 4A (RBP1-like)	1.15875	5.28529	6.66459e-108	5.53558e-107	0.000631551	1	504	496	494	1027	945	1009
ENSMUSG00000034101	Ctnnd1	catenin (cadherin associated protein), delta 1	1.443	4.63333	8.9309e-108	7.41237e-107	0.000725349	1	289	281	256	709	619	680
ENSMUSG00000049191	Rgag4	retrotransposon gag domain containing 4	1.17942	6.26566	1.17063e-107	9.70855e-107	0.00134969	1	983	974	966	2213	1793	1919
ENSMUSG00000023010	Tmbim6	transmembrane BAX inhibitor motif containing 6	1.26811	9.49715	1.23729e-107	1.02537e-106	0.00224298	1	9116	8872	8323	19310	18111	19183
ENSMUSG00000025358	Cdk2	cyclin-dependent kinase 2	-1.13581	5.73551	1.53846e-107	1.274e-106	0.0008856	-1	1438	1572	1526	605	601	637
ENSMUSG00000022971	Ifnar2	interferon (alpha and beta) receptor 2	1.16135	6.16504	1.64071e-107	1.35765e-106	0.00124516	1	966	915	867	1937	1758	1798
ENSMUSG00000029465	Arpc3	actin related protein 2/3 complex, subunit 3	1.11238	8.36262	2.1404e-107	1.76981e-106	0.00164263	1	4375	4342	4201	8742	7785	8442
ENSMUSG00000030978	Rrm1	ribonucleotide reductase M1	-1.2836	7.02073	2.2879e-107	1.89035e-106	0.0019694	-1	3545	3965	3913	1376	1312	1501
ENSMUSG00000022533	Atp13a3	ATPase type 13A3	-1.31528	7.15286	3.02362e-107	2.49635e-106	0.00212225	-1	3821	4598	4190	1528	1420	1573
ENSMUSG00000062867	Impdh2	inosine 5'-phosphate dehydrogenase 2	-1.27027	7.15415	3.7148e-107	3.06471e-106	0.00196601	-1	4090	4304	4102	1724	1321	1595
ENSMUSG00000006728	Cdk4	cyclin-dependent kinase 4	-1.22442	8.06352	3.75599e-107	3.09637e-106	0.00197377	-1	7324	7872	8057	2980	2880	3021
ENSMUSG00000063450	Syne2	spectrin repeat containing, nuclear envelope 2	-2.39586	4.29842	4.12152e-107	3.39517e-106	0.00420135	-1	571	778	694	115	108	123
ENSMUSG00000022672	Prkdc	protein kinase, DNA activated, catalytic polypeptide	-1.40556	5.17157	5.85281e-107	4.81775e-106	0.00137955	-1	1039	1181	1019	363	362	366
ENSMUSG00000034707	Gns	glucosamine (N-acetyl)-6-sulfatase	1.13767	9.16858	6.17841e-107	5.08197e-106	0.00179728	1	7479	7671	7174	14961	13759	15161
ENSMUSG00000037405	Icam1	intercellular adhesion molecule 1	-1.13779	8.84372	6.24824e-107	5.13558e-106	0.00177188	-1	12423	13547	13257	5763	4847	5332
ENSMUSG00000045751	Mms22l	MMS22-like, DNA repair protein	-2.08685	4.81059	7.1038e-107	5.83444e-106	0.00367294	-1	799	969	1041	201	190	199
ENSMUSG00000030314	Atg7	autophagy related 7	1.12872	5.74333	9.61386e-107	7.89009e-106	0.000911256	1	720	688	675	1382	1276	1413
ENSMUSG00000036768	Kif15	kinesin family member 15	-2.0398	4.4111	1.05626e-106	8.66225e-106	0.00274496	-1	627	768	718	136	157	165
ENSMUSG00000026466	Tor1aip1	torsin A interacting protein 1	1.18785	8.11066	1.17505e-106	9.6293e-106	0.0018734	1	3563	3642	3262	7386	6707	7210
ENSMUSG00000022962	Gart	phosphoribosylglycinamide formyltransferase	-1.26315	6.82001	1.32935e-106	1.08857e-105	0.00185345	-1	3004	3551	3347	1255	1161	1266
ENSMUSG00000062949	Atp11c	ATPase, class VI, type 11C	-1.32427	5.63781	1.79219e-106	1.46649e-105	0.00149327	-1	1344	1619	1450	547	473	554
ENSMUSG00000008604	Ubqln4	ubiquilin 4	-1.15579	6.73644	1.88924e-106	1.54475e-105	0.00146144	-1	2893	3106	3129	1240	1176	1242
ENSMUSG00000062031	Athl1	ATH1, acid trehalase-like 1 (yeast)	2.26828	3.47781	2.21989e-106	1.81376e-105	0.0014305	1	77	82	77	364	333	320
ENSMUSG00000035545	Leng8	leukocyte receptor cluster (LRC) member 8	1.07634	6.42141	2.91909e-106	2.38327e-105	0.00111301	1	1058	1246	1119	2305	2026	2116
ENSMUSG00000021038	Vipas39	VPS33B interacting protein, apical-basolateral polarity regulator, spe-39 homolog	1.18187	6.12339	3.01185e-106	2.45719e-105	0.00131764	1	882	938	827	1934	1567	1873
ENSMUSG00000027854	Sike1	suppressor of IKBKE 1	1.18268	5.26749	3.1038e-106	2.53034e-105	0.000725938	1	493	492	475	1055	889	1020
ENSMUSG00000037926	Ssh2	slingshot homolog 2 (Drosophila)	1.09367	5.43647	3.10912e-106	2.53279e-105	0.000582971	1	573	589	550	1132	1033	1100
ENSMUSG00000026384	Ptpn4	protein tyrosine phosphatase, non-receptor type 4	-1.90429	4.23278	3.7897e-106	3.08494e-105	0.00181958	-1	545	663	624	156	129	152
ENSMUSG00000009090	Ap1b1	adaptor protein complex AP-1, beta 1 subunit	1.08607	7.12277	4.03179e-106	3.27958e-105	0.00137214	1	1849	1877	1811	3642	3318	3543
ENSMUSG00000043391	2510009E07Rik	RIKEN cDNA 2510009E07 gene	1.00039	6.06863	6.52745e-106	5.30572e-105	0.000722358	1	945	919	909	1735	1551	1673
ENSMUSG00000037960	1110007C09Rik	RIKEN cDNA 1110007C09 gene	1.31855	6.16841	7.71769e-106	6.26856e-105	0.00183348	1	934	827	790	2042	1751	1901
ENSMUSG00000021224	Numb	numb gene homolog (Drosophila)	1.49584	4.68484	8.67013e-106	7.03698e-105	0.00105726	1	284	294	256	750	622	732
ENSMUSG00000005823	Gpr108	G protein-coupled receptor 108	1.01401	5.98098	8.78651e-106	7.12619e-105	0.000717448	1	854	870	869	1640	1496	1543
ENSMUSG00000028692	Akr1a1	aldo-keto reductase family 1, member A1 (aldehyde reductase)	1.25034	9.97005	9.86224e-106	7.99276e-105	0.00224113	1	12823	12172	11832	27058	24742	26516
ENSMUSG00000031934	Panx1	pannexin 1	-1.10938	6.08042	1.18459e-105	9.59336e-105	0.00104458	-1	1966	1901	1860	813	761	798
ENSMUSG00000034659	Tmem109	transmembrane protein 109	-1.1817	7.08624	1.24854e-105	1.01038e-104	0.0016711	-1	3668	3985	4050	1601	1397	1614
ENSMUSG00000085148	Mir22hg	Mir22 host gene (non-protein coding)	1.915	5.25248	1.32986e-105	1.0754e-104	0.00386224	1	389	313	287	1251	1013	1078
ENSMUSG00000052684	Jun	jun proto-oncogene	1.25117	6.58631	1.4312e-105	1.1565e-104	0.00177274	1	1166	1215	1146	2767	2364	2374
ENSMUSG00000032038	St3gal4	ST3 beta-galactoside alpha-2,3-sialyltransferase 4	-0.99546	6.20479	1.94722e-105	1.57232e-104	0.000766898	-1	1937	2158	1998	941	847	942
ENSMUSG00000056116	H2-T22	histocompatibility 2, T region locus 22	1.43659	8.3444	2.06646e-105	1.66739e-104	0.00285145	1	3889	3693	3297	9210	8433	8669
ENSMUSG00000027615	Hps3	Hermansky-Pudlak syndrome 3 homolog (human)	1.05933	5.6786	2.90741e-105	2.34422e-104	0.000673318	1	699	705	655	1344	1178	1314
ENSMUSG00000024974	Smc3	structural maintenance of chromosomes 3	-1.11908	6.27146	3.46866e-105	2.79471e-104	0.00117747	-1	2037	2309	2214	922	892	881
ENSMUSG00000056121	Fez2	fasciculation and elongation protein zeta 2 (zygin II)	1.16975	5.65953	3.99962e-105	3.22015e-104	0.00102231	1	660	680	588	1350	1236	1289
ENSMUSG00000045679	Pqlc3	PQ loop repeat containing	1.0175	5.97569	4.28794e-105	3.44976e-104	0.000735961	1	853	919	809	1632	1454	1583
ENSMUSG00000032860	P2ry2	purinergic receptor P2Y, G-protein coupled 2	1.63024	4.71974	4.77152e-105	3.83601e-104	0.00166086	1	301	251	244	787	674	744
ENSMUSG00000026434	Nucks1	nuclear casein kinase and cyclin-dependent kinase substrate 1	-1.0733	7.26721	5.13301e-105	4.12362e-104	0.00137539	-1	4213	4502	4245	1934	1671	1901
ENSMUSG00000020936	Nmt1	N-myristoyltransferase 1	1.05523	7.48306	5.47644e-105	4.39631e-104	0.00137536	1	2378	2471	2365	4738	4178	4483
ENSMUSG00000002948	Map2k7	mitogen-activated protein kinase kinase 7	1.06898	5.56599	7.52015e-105	6.03254e-104	0.000631475	1	591	674	631	1232	1114	1208
ENSMUSG00000026126	Ptpn18	protein tyrosine phosphatase, non-receptor type 18	2.15043	4.1055	7.96698e-105	6.38633e-104	0.00286096	1	145	141	105	500	497	554
ENSMUSG00000003184	Irf3	interferon regulatory factor 3	1.47179	5.01478	8.31235e-105	6.65834e-104	0.00160476	1	373	380	308	924	848	857
ENSMUSG00000003923	Tfam	transcription factor A, mitochondrial	-1.12826	5.48801	9.94444e-105	7.95988e-104	0.000731331	-1	1229	1278	1305	532	499	527
ENSMUSG00000028459	Cd72	CD72 antigen	1.54861	7.95803	1.07934e-104	8.63312e-104	0.003294	1	2802	2611	2445	7830	6120	6654
ENSMUSG00000027957	Slc35a3	solute carrier family 35 (UDP-N-acetylglucosamine (UDP-GlcNAc) transporter), member 3	-1.04145	6.08917	1.3475e-104	1.07702e-103	0.00085899	-1	1777	2005	1902	881	742	845
ENSMUSG00000056737	Capg	capping protein (actin filament), gelsolin-like	1.40953	9.30825	1.48119e-104	1.18302e-103	0.00284279	1	7726	7010	6767	17869	16157	17059
ENSMUSG00000038467	Chmp4b	charged multivesicular body protein 4B	1.45155	8.3966	1.50815e-104	1.20368e-103	0.00294301	1	4063	3632	3493	9465	8689	9207
ENSMUSG00000029467	Atp2a2	ATPase, Ca++ transporting, cardiac muscle, slow twitch 2	-1.09083	8.7847	1.53986e-104	1.2281e-103	0.00165849	-1	11799	13170	12310	5483	4833	5320
ENSMUSG00000004929	Thop1	thimet oligopeptidase 1	-1.17068	5.15104	1.6807e-104	1.33945e-103	0.000571247	-1	983	1041	1020	423	390	395
ENSMUSG00000031627	Irf2	interferon regulatory factor 2	1.11919	5.80925	1.76965e-104	1.40932e-103	0.000966227	1	729	789	674	1460	1349	1444
ENSMUSG00000025995	Wdr75	WD repeat domain 75	-1.13055	6.09998	1.854e-104	1.47544e-103	0.00114638	-1	1834	2092	1915	873	750	760
ENSMUSG00000024097	Srsf7	serine/arginine-rich splicing factor 7	-1.07124	7.49919	1.92856e-104	1.53366e-103	0.00142809	-1	4936	5123	5150	2273	2025	2171
ENSMUSG00000031488	Rab11fip1	RAB11 family interacting protein 1 (class I)	-1.12023	7.27186	3.40135e-104	2.70293e-103	0.00153851	-1	4225	4606	4306	1822	1747	1824
ENSMUSG00000021938	Pspc1	paraspeckle protein 1	-1.17517	5.26774	3.59945e-104	2.8583e-103	0.000708839	-1	1085	1162	1059	468	411	429
ENSMUSG00000036053	Fmnl2	formin-like 2	-0.96428	6.29634	3.79925e-104	3.01478e-103	0.000739889	-1	2060	2239	2146	1017	897	1038
ENSMUSG00000015932	Dstn	destrin	-1.06219	7.94318	5.22692e-104	4.14469e-103	0.00148389	-1	6658	7204	6800	3148	2698	3000
ENSMUSG00000001156	Mxd1	MAX dimerization protein 1	2.15111	4.47395	6.54725e-104	5.18791e-103	0.00371105	1	191	175	139	723	669	612
ENSMUSG00000031431	Tsc22d3	TSC22 domain family, member 3	1.09343	5.57702	8.06717e-104	6.38767e-103	0.000733008	1	643	646	599	1239	1113	1249
ENSMUSG00000066441	Rdh11	retinol dehydrogenase 11	-1.22005	5.53692	1.01504e-103	8.03144e-103	0.00110216	-1	1238	1382	1404	536	486	521
ENSMUSG00000090946	Ccdc71l	coiled-coil domain containing 71 like	1.10518	5.94995	1.24856e-103	9.87204e-103	0.00101783	1	851	822	759	1666	1452	1560
ENSMUSG00000026433	Rab29	RAB29, member RAS oncogene family	1.44881	4.52645	1.83105e-103	1.44673e-102	0.000702621	1	255	252	257	639	599	626
ENSMUSG00000022558	Mroh1	maestro heat-like repeat family member 1	1.2266	6.40421	2.00582e-103	1.58368e-102	0.00166343	1	996	1166	986	2168	2086	2319
ENSMUSG00000025232	Hexa	hexosaminidase A	1.19868	9.37426	2.17488e-103	1.71593e-102	0.00208378	1	8633	8300	8055	17691	16278	17288
ENSMUSG00000047747	Rnf150	ring finger protein 150	1.91197	3.87359	2.20343e-103	1.73721e-102	0.00124839	1	115	143	122	423	411	444
ENSMUSG00000022864	D16Ertd472e	DNA segment, Chr 16, ERATO Doi 472, expressed	-1.57567	4.37945	2.38596e-103	1.87977e-102	0.000871034	-1	629	683	613	211	169	197
ENSMUSG00000017837	Nkiras2	NFKB inhibitor interacting Ras-like protein 2	1.2219	5.50996	2.55452e-103	2.01114e-102	0.00112942	1	585	571	539	1302	1074	1161
ENSMUSG00000000838	Fmr1	fragile X mental retardation syndrome 1	-1.2322	6.48707	2.76529e-103	2.17552e-102	0.00169533	-1	2446	2885	2479	1025	972	968
ENSMUSG00000062960	Kdr	kinase insert domain protein receptor	-1.5727	5.31519	3.17622e-103	2.49703e-102	0.00233619	-1	1290	1301	1098	391	324	394
ENSMUSG00000030759	Far1	fatty acyl CoA reductase 1	-1.17091	6.72679	5.43644e-103	4.27088e-102	0.00157748	-1	2824	3261	3019	1232	1128	1250
ENSMUSG00000020275	Rel	reticuloendotheliosis oncogene	-1.23447	8.02313	7.39205e-103	5.80307e-102	0.002098	-1	6994	8268	7422	3111	2631	2871
ENSMUSG00000050967	Creg2	cellular repressor of E1A-stimulated genes 2	2.21056	3.48108	7.50033e-103	5.88389e-102	0.00142515	1	70	98	77	372	301	342
ENSMUSG00000040034	Nup43	nucleoporin 43	-1.6533	4.60863	8.36068e-103	6.55416e-102	0.00160475	-1	750	770	767	261	198	191
ENSMUSG00000105504			-1.07907	7.68567	8.51291e-103	6.66875e-102	0.00151569	-1	5474	6061	5814	2530	2311	2492
ENSMUSG00000091649	Phf11b	PHD finger protein 11B	2.04587	6.83765	9.16082e-103	7.17121e-102	0.00558839	1	1091	866	805	3798	3135	3290
ENSMUSG00000034832	Tet3	tet methylcytosine dioxygenase 3	1.03371	6.35912	1.08295e-102	8.47147e-102	0.00101195	1	1066	1204	1074	2220	1884	2015
ENSMUSG00000001506	Col1a1	collagen, type I, alpha 1	2.34053	5.12332	1.15704e-102	9.04461e-102	0.00581464	1	291	225	195	1197	1042	984
ENSMUSG00000038736	Nudcd1	NudC domain containing 1	-1.47706	4.67573	1.25572e-102	9.80904e-102	0.0010045	-1	732	829	764	277	235	234
ENSMUSG00000032688	Malt1	mucosa associated lymphoid tissue lymphoma translocation gene 1	-1.05194	7.50953	1.26895e-102	9.90538e-102	0.00140012	-1	4861	5289	5109	2302	2055	2218
ENSMUSG00000020650	Bcap29	B cell receptor associated protein 29	-0.991749	6.12533	1.35335e-102	1.05567e-101	0.000756894	-1	1886	2018	1855	877	811	899
ENSMUSG00000032624	Eml4	echinoderm microtubule associated protein like 4	-1.18561	5.84625	1.5173e-102	1.18272e-101	0.00122108	-1	1512	1753	1689	657	629	658
ENSMUSG00000105353			-1.47026	4.7295	1.63755e-102	1.27555e-101	0.00107083	-1	768	864	780	292	223	263
ENSMUSG00000020458	Rtn4	reticulon 4	1.19105	8.44344	1.7857e-102	1.38997e-101	0.00200768	1	4506	4550	4106	9597	8334	8938
ENSMUSG00000022724	Mina	myc induced nuclear antigen	1.08696	5.59348	1.93683e-102	1.50654e-101	0.000749952	1	641	661	613	1255	1171	1208
ENSMUSG00000052102	Gnpda1	glucosamine-6-phosphate deaminase 1	1.06752	6.83426	2.06361e-102	1.60403e-101	0.0012959	1	1485	1543	1545	2945	2670	2950
ENSMUSG00000045817	Zfp36l2	zinc finger protein 36, C3H type-like 2	1.25247	6.75428	2.37823e-102	1.84728e-101	0.0019092	1	1367	1368	1224	2821	2714	2886
ENSMUSG00000019302	Atp6v0a1	ATPase, H+ transporting, lysosomal V0 subunit A1	1.1128	6.91091	2.78566e-102	2.16222e-101	0.00146815	1	1580	1562	1578	3231	2752	3151
ENSMUSG00000019173	Rab5c	RAB5C, member RAS oncogene family	1.12066	8.62707	2.8041e-102	2.17501e-101	0.00178753	1	5269	5253	4936	10470	9386	10189
ENSMUSG00000028675	Pnrc2	proline-rich nuclear receptor coactivator 2	0.9947	6.08075	2.84532e-102	2.20543e-101	0.000766591	1	928	973	904	1784	1575	1636
ENSMUSG00000040463	Mybbp1a	MYB binding protein (P160) 1a	-1.07502	8.49215	2.92671e-102	2.26691e-101	0.00162128	-1	9619	10516	10186	4488	3926	4450
ENSMUSG00000028796	Phc2	polyhomeotic-like 2 (Drosophila)	0.957241	6.34086	2.97782e-102	2.30489e-101	0.00078081	1	1107	1156	1154	2040	1903	1983
ENSMUSG00000078616	Trim30c	tripartite motif-containing 30C	1.83246	3.79858	4.9082e-102	3.79637e-101	0.000758616	1	119	139	119	432	363	406
ENSMUSG00000015947	Fcgr1	Fc receptor, IgG, high affinity I	3.62193	8.78621	5.35781e-102	4.14122e-101	0.0165778	1	1830	1300	976	16371	14181	14766
ENSMUSG00000031447	Lamp1	lysosomal-associated membrane protein 1	1.14084	10.8281	6.16943e-102	4.7652e-101	0.00196218	1	23839	23962	22612	47274	44051	47360
ENSMUSG00000018821	Avpi1	arginine vasopressin-induced 1	-2.5168	3.68385	6.89834e-102	5.32447e-101	0.00347467	-1	395	511	441	77	55	78
ENSMUSG00000028833	Ncdn	neurochondrin	-1.06268	5.90011	7.23376e-102	5.57946e-101	0.000858889	-1	1601	1773	1632	711	681	748
ENSMUSG00000024737	Slc15a3	solute carrier family 15, member 3	1.14915	9.2257	7.25434e-102	5.59142e-101	0.00193541	1	7827	7936	7335	16459	14019	15345
ENSMUSG00000036327	Qsox2	quiescin Q6 sulfhydryl oxidase 2	-1.25399	4.90581	7.42002e-102	5.71513e-101	0.000655391	-1	831	898	884	340	294	345
ENSMUSG00000022831	Hcls1	hematopoietic cell specific Lyn substrate 1	1.36685	9.12191	1.01271e-101	7.79477e-101	0.00274189	1	6866	6565	5886	15570	13757	15231
ENSMUSG00000072620	Slfn2	schlafen 2	1.25086	9.61613	1.16554e-101	8.96482e-101	0.00232269	1	10005	9843	8972	21906	18685	20777
ENSMUSG00000063889	Crem	cAMP responsive element modulator	-1.28855	5.46277	1.19085e-101	9.15307e-101	0.00133683	-1	1202	1411	1264	476	470	470
ENSMUSG00000066324	Impad1	inositol monophosphatase domain containing 1	-0.997588	6.17191	1.20357e-101	9.24443e-101	0.000815778	-1	1951	2066	1941	938	787	943
ENSMUSG00000002325	Irf9	interferon regulatory factor 9	1.79278	5.94818	1.2482e-101	9.58053e-101	0.00394484	1	659	544	510	2007	1541	1777
ENSMUSG00000021252	0610007P14Rik	RIKEN cDNA 0610007P14 gene	-1.2323	5.68881	1.58669e-101	1.21701e-100	0.00130309	-1	1473	1499	1507	537	561	604
ENSMUSG00000020823	Sec14l1	SEC14-like 1 (S. cerevisiae)	1.22081	7.13755	1.68441e-101	1.29107e-100	0.00192163	1	1841	1768	1635	3893	3360	3681
ENSMUSG00000002233	Rhoc	ras homolog gene family, member C	1.31353	4.96187	2.42012e-101	1.85369e-100	0.0010038	1	390	382	335	845	776	838
ENSMUSG00000027326	Casc5	cancer susceptibility candidate 5	-2.30134	4.08242	2.6867e-101	2.05645e-100	0.00360429	-1	510	587	638	95	101	118
ENSMUSG00000032089	Il10ra	interleukin 10 receptor, alpha	1.23512	7.22851	2.73175e-101	2.08948e-100	0.00200122	1	1936	1916	1696	4061	3658	3953
ENSMUSG00000060216	Arrb2	arrestin, beta 2	1.44465	8.49783	2.86501e-101	2.18989e-100	0.00302604	1	4381	3949	3715	10440	9110	9790
ENSMUSG00000004207	Psap	prosaposin	1.24751	13.1396	3.49062e-101	2.66622e-100	0.00238033	1	115547	112011	104354	241213	221623	241466
ENSMUSG00000034354	Mtmr3	myotubularin related protein 3	0.923336	6.42152	3.65421e-101	2.78925e-100	0.000732124	1	1199	1224	1247	2162	1959	2099
ENSMUSG00000074794	Arrdc3	arrestin domain containing 3	1.49221	5.03557	5.23612e-101	3.99394e-100	0.00184048	1	340	407	320	969	782	934
ENSMUSG00000029108	Pcdh7	protocadherin 7	-0.982488	6.24533	6.00757e-101	4.57922e-100	0.00081519	-1	2005	2224	2020	1010	867	949
ENSMUSG00000028709	Mob3c	MOB kinase activator 3C	1.22201	4.84793	8.36052e-101	6.36832e-100	0.000534508	1	339	367	364	784	697	750
ENSMUSG00000026683	Nuf2	NUF2, NDC80 kinetochore complex component, homolog (S. cerevisiae)	-1.81873	4.00804	9.43092e-101	7.1787e-100	0.00118188	-1	479	552	514	126	120	145
ENSMUSG00000069893	9930111J21Rik1	RIKEN cDNA 9930111J21 gene 1	3.29254	2.96774	9.59074e-101	7.29532e-100	0.00455712	1	40	30	19	306	227	251
ENSMUSG00000055401	Fbxo6	F-box protein 6	1.49528	4.6695	1.01934e-100	7.74842e-100	0.00118539	1	301	258	265	719	658	700
ENSMUSG00000026648	Dclre1c	DNA cross-link repair 1C, PSO2 homolog (S. cerevisiae)	1.20398	5.47192	1.2391e-100	9.41235e-100	0.00109633	1	566	589	511	1246	1027	1160
ENSMUSG00000005470	Asf1b	anti-silencing function 1B histone chaperone	-1.76785	4.45308	1.32148e-100	1.00312e-99	0.00190802	-1	639	707	744	175	172	201
ENSMUSG00000078486	Perm1	PPARGC1 and ESRR induced regulator, muscle 1	3.32159	2.89417	1.58636e-100	1.20337e-99	0.00430534	1	28	26	29	297	220	229
ENSMUSG00000036896	C1qc	complement component 1, q subcomponent, C chain	1.42977	10.0665	1.8397e-100	1.39458e-99	0.00308138	1	13004	11680	11316	30085	27581	29056
ENSMUSG00000058715	Fcer1g	Fc receptor, IgE, high affinity I, gamma polypeptide	1.29704	9.80395	2.06549e-100	1.56466e-99	0.00253678	1	11280	10407	10383	24814	22412	23238
ENSMUSG00000025150	Cbr2	carbonyl reductase 2	2.66207	2.97796	3.16432e-100	2.39541e-99	0.00156553	1	44	52	36	245	245	258
ENSMUSG00000027342	Pcna	proliferating cell nuclear antigen	-1.079	8.19902	3.877e-100	2.93289e-99	0.00163975	-1	7761	8667	8342	3654	3225	3597
ENSMUSG00000054321	Taf4b	TAF4B RNA polymerase II, TATA box binding protein (TBP)-associated factor	-2.03236	3.64238	3.90701e-100	2.95357e-99	0.00112163	-1	398	440	395	98	92	79
ENSMUSG00000038366	Lasp1	LIM and SH3 protein 1	1.11908	8.46446	4.20409e-100	3.17597e-99	0.00180942	1	4684	4763	4376	9253	8310	9273
ENSMUSG00000025793	Hgs	HGF-regulated tyrosine kinase substrate	0.923248	6.20638	4.49805e-100	3.39572e-99	0.000651735	1	1025	1096	1041	1859	1699	1799
ENSMUSG00000007617	Homer1	homer homolog 1 (Drosophila)	-1.44453	4.83518	5.80902e-100	4.38241e-99	0.0013734	-1	800	947	837	311	257	280
ENSMUSG00000053477	Tcf4	transcription factor 4	-1.07869	7.12675	6.39869e-100	4.82396e-99	0.00144785	-1	3854	4095	3822	1745	1498	1740
ENSMUSG00000005043	Sgsh	N-sulfoglucosamine sulfohydrolase (sulfamidase)	2.11144	4.04823	6.71687e-100	5.06038e-99	0.00285115	1	133	142	109	471	499	511
ENSMUSG00000020573	Pik3cg	phosphoinositide-3-kinase, catalytic, gamma polypeptide	1.45579	6.87699	6.90778e-100	5.20066e-99	0.00283009	1	1355	1393	1150	3524	2801	3249
ENSMUSG00000029147	Ppm1g	protein phosphatase 1G (formerly 2C), magnesium-dependent, gamma isoform	-1.04398	7.44994	7.51127e-100	5.65114e-99	0.00141015	-1	4644	5067	4904	2199	1977	2156
ENSMUSG00000046157	Tmem229b	transmembrane protein 229B	1.15737	5.65777	7.72467e-100	5.80773e-99	0.0010837	1	661	634	642	1337	1155	1373
ENSMUSG00000024726	2410127L17Rik	RIKEN cDNA 2410127L17 gene	-1.43617	4.82411	8.52002e-100	6.40134e-99	0.00133937	-1	804	893	863	315	230	301
ENSMUSG00000022408	Fam83f	family with sequence similarity 83, member F	2.90637	2.79279	9.3942e-100	7.05333e-99	0.00175501	1	37	41	22	237	220	215
ENSMUSG00000026782	Abi2	abl-interactor 2	-1.37558	4.85781	9.81658e-100	7.36544e-99	0.00111872	-1	873	910	805	302	278	311
ENSMUSG00000002985	Apoe	apolipoprotein E	1.16373	12.0541	1.32392e-99	9.92667e-99	0.002106	1	55527	55054	52312	111453	104971	109462
ENSMUSG00000062753	AI413582	expressed sequence AI413582	1.55474	4.92374	1.41979e-99	1.06383e-98	0.00183028	1	316	307	331	913	815	777
ENSMUSG00000015880	Ncapg	non-SMC condensin I complex, subunit G	-2.17018	4.12899	1.54935e-99	1.16012e-98	0.00319542	-1	528	581	655	117	107	126
ENSMUSG00000015305	Sash1	SAM and SH3 domain containing 1	1.19796	7.81846	1.72357e-99	1.28969e-98	0.00202005	1	2916	2942	2647	5931	5394	6113
ENSMUSG00000022698	Naa50	N(alpha)-acetyltransferase 50, NatE catalytic subunit	-1.08211	8.42896	1.97275e-99	1.47515e-98	0.00168939	-1	9534	10260	9274	4269	3772	4228
ENSMUSG00000030199	Etv6	ets variant 6	-1.0882	7.33923	1.98041e-99	1.47987e-98	0.00153802	-1	4303	4843	4527	1992	1828	1921
ENSMUSG00000022048	Dpysl2	dihydropyrimidinase-like 2	1.05035	6.3277	2.01134e-99	1.50196e-98	0.00110508	1	1125	1074	1043	2033	1915	2051
ENSMUSG00000080316	Spaca6	sperm acrosome associated 6	1.55408	4.62185	2.05306e-99	1.53208e-98	0.00141533	1	259	285	231	741	598	697
ENSMUSG00000030842	Lamtor1	late endosomal/lysosomal adaptor, MAPK and MTOR activator 1	1.1333	7.35916	2.09153e-99	1.55973e-98	0.0017075	1	2177	2127	2073	4263	4026	4205
ENSMUSG00000043252	Tmem64	transmembrane protein 64	-1.87156	3.7322	2.16326e-99	1.61213e-98	0.000721617	-1	407	445	431	105	106	102
ENSMUSG00000022439	Parvg	parvin, gamma	1.30468	5.40288	2.80204e-99	2.08677e-98	0.00145495	1	530	509	472	1241	1013	1086
ENSMUSG00000020053	Igf1	insulin-like growth factor 1	1.23938	7.63588	3.39271e-99	2.52475e-98	0.0021504	1	2549	2553	2243	5517	4715	5280
ENSMUSG00000074221	Zfp568	zinc finger protein 568	-1.3417	4.90573	3.39473e-99	2.52475e-98	0.0010593	-1	863	867	927	331	290	316
ENSMUSG00000024410	3110002H16Rik	RIKEN cDNA 3110002H16 gene	1.35772	5.17814	3.58882e-99	2.6673e-98	0.00147005	1	443	436	380	1054	902	929
ENSMUSG00000018567	Gabarap	gamma-aminobutyric acid receptor associated protein	1.12665	8.54684	3.69187e-99	2.74204e-98	0.00186226	1	4992	4824	4759	9839	9001	9604
ENSMUSG00000024581	Napg	N-ethylmaleimide sensitive fusion protein attachment protein gamma	1.11037	5.51818	4.25332e-99	3.15691e-98	0.000832077	1	604	587	607	1257	1060	1155
ENSMUSG00000004105	Angptl2	angiopoietin-like 2	1.57342	4.2968	4.30972e-99	3.19661e-98	0.000938151	1	205	215	191	566	529	530
ENSMUSG00000045658	Pid1	phosphotyrosine interaction domain containing 1	1.40073	8.31666	4.49676e-99	3.33311e-98	0.00289225	1	3909	3679	3278	8844	8056	8747
ENSMUSG00000036905	C1qb	complement component 1, q subcomponent, beta polypeptide	1.33764	10.3657	5.8173e-99	4.30903e-98	0.00275544	1	16531	15002	14858	36186	32721	35978
ENSMUSG00000035093	Secisbp2l	SECIS binding protein 2-like	1.05895	7.12954	5.92309e-99	4.38444e-98	0.00141213	1	1852	1964	1821	3762	3240	3497
ENSMUSG00000001794	Capns1	calpain, small subunit 1	1.19488	8.52491	7.69217e-99	5.69014e-98	0.00211008	1	4854	4557	4480	10025	8841	9581
ENSMUSG00000021357	Exoc2	exocyst complex component 2	1.08818	5.63093	7.83856e-99	5.79454e-98	0.000847262	1	657	686	623	1358	1130	1250
ENSMUSG00000050578	Mmp13	matrix metallopeptidase 13	2.52557	6.25605	1.11743e-98	8.25488e-98	0.00858432	1	573	465	363	2805	2209	2219
ENSMUSG00000033904	Ccp110	centriolar coiled coil protein 110	-1.90556	4.56011	1.14833e-98	8.47749e-98	0.00285418	-1	664	839	800	206	161	182
ENSMUSG00000020149	Rab1	RAB1, member RAS oncogene family	1.18875	8.05145	1.18105e-98	8.71318e-98	0.00203878	1	3506	3386	3145	7211	6341	6910
ENSMUSG00000020707	Rnf135	ring finger protein 135	1.54309	4.68112	1.20814e-98	8.90713e-98	0.00148951	1	271	296	244	706	698	706
ENSMUSG00000023827	Agpat4	1-acylglycerol-3-phosphate O-acyltransferase 4 (lysophosphatidic acid acyltransferase, delta)	1.36884	4.64464	1.2097e-98	8.91265e-98	0.000721965	1	303	291	270	703	620	672
ENSMUSG00000072235	Tuba1a	tubulin, alpha 1A	1.59133	4.25511	1.24537e-98	9.1693e-98	0.000952628	1	186	210	192	536	519	528
ENSMUSG00000037710	Cisd1	CDGSH iron sulfur domain 1	-1.49803	5.26184	1.46703e-98	1.07941e-97	0.00211879	-1	1125	1105	1274	386	349	374
ENSMUSG00000021483	Cdk20	cyclin-dependent kinase 20	1.52089	4.61544	1.5211e-98	1.11845e-97	0.00128937	1	276	244	263	678	654	676
ENSMUSG00000021477	Ctsl	cathepsin L	1.32917	10.4821	1.87868e-98	1.38046e-97	0.0027389	1	17983	16741	15791	39232	35888	38347
ENSMUSG00000030691	Fchsd2	FCH and double SH3 domains 2	-1.31527	6.67559	1.89413e-98	1.39088e-97	0.00220138	-1	2788	3201	3059	1056	1097	1087
ENSMUSG00000079685	Ulbp1	UL16 binding protein 1	-1.78079	4.90215	2.1104e-98	1.54866e-97	0.0027862	-1	848	1062	956	239	261	243
ENSMUSG00000032324	Tspan3	tetraspanin 3	-1.15675	8.58214	2.8821e-98	2.11354e-97	0.00198651	-1	10787	11125	10929	4891	3913	4385
ENSMUSG00000030579	Tyrobp	TYRO protein tyrosine kinase binding protein	1.36515	9.22465	3.00792e-98	2.20434e-97	0.00284312	1	7375	6937	6444	16077	15442	16232
ENSMUSG00000039987	Phtf2	putative homeodomain transcription factor 2	-1.12105	5.68478	4.30196e-98	3.15058e-97	0.000986358	-1	1351	1538	1479	648	562	584
ENSMUSG00000024349	Tmem173	transmembrane protein 173	1.5213	4.24068	4.43469e-98	3.24563e-97	0.000647452	1	198	214	192	530	479	541
ENSMUSG00000026740	Dnajc1	DnaJ (Hsp40) homolog, subfamily C, member 1	-1.11648	6.34901	4.70632e-98	3.44214e-97	0.00134515	-1	2178	2377	2364	1062	896	894
ENSMUSG00000038991	Txndc5	thioredoxin domain containing 5	-1.10325	7.6128	5.01075e-98	3.66237e-97	0.00167251	-1	5166	5716	5699	2371	2163	2359
ENSMUSG00000057335	Cep170	centrosomal protein 170	0.999972	6.1935	5.38911e-98	3.9363e-97	0.000907423	1	1013	1073	941	1924	1655	1833
ENSMUSG00000030591	Psmd8	proteasome (prosome, macropain) 26S subunit, non-ATPase, 8	1.21636	7.78459	5.78398e-98	4.22192e-97	0.00211853	1	2905	2701	2622	5961	5312	5828
ENSMUSG00000040321	Zfp770	zinc finger protein 770	-1.80156	4.08831	6.07622e-98	4.4323e-97	0.00142723	-1	497	577	555	133	141	143
ENSMUSG00000023942	Slc29a1	solute carrier family 29 (nucleoside transporters), member 1	-1.08657	6.87139	6.19399e-98	4.51522e-97	0.00143797	-1	3125	3403	3348	1404	1310	1439
ENSMUSG00000024911	Fibp	fibroblast growth factor (acidic) intracellular binding protein	1.15157	5.18583	6.21601e-98	4.52828e-97	0.000712548	1	479	458	462	951	872	955
ENSMUSG00000021036	Sptlc2	serine palmitoyltransferase, long chain base subunit 2	1.0882	6.93484	8.54584e-98	6.22142e-97	0.00147955	1	1648	1673	1535	3201	2890	3135
ENSMUSG00000017664	Slc35c2	solute carrier family 35, member C2	1.12611	5.29929	1.03541e-97	7.53286e-97	0.000732812	1	519	509	505	1080	922	990
ENSMUSG00000004642	Slbp	stem-loop binding protein	-1.23051	6.57005	1.12317e-97	8.16596e-97	0.00185747	-1	2549	2957	2763	1050	959	1138
ENSMUSG00000032279	Idh3a	isocitrate dehydrogenase 3 (NAD+) alpha	-0.990508	5.88056	1.27573e-97	9.269e-97	0.000693731	-1	1539	1665	1653	759	688	737
ENSMUSG00000024150	Mcfd2	multiple coagulation factor deficiency 2	1.14461	6.59233	1.30408e-97	9.46874e-97	0.00156799	1	1271	1222	1234	2619	2197	2560
ENSMUSG00000017760	Ctsa	cathepsin A	1.10531	9.78086	1.64121e-97	1.19088e-96	0.00189999	1	11642	11865	11147	22588	21218	22771
ENSMUSG00000022472	Desi1	desumoylating isopeptidase 1	-1.11528	5.3238	1.80127e-97	1.30616e-96	0.000691165	-1	1085	1146	1161	493	444	462
ENSMUSG00000028270	Gbp2	guanylate binding protein 2	1.16723	8.23233	2.11236e-97	1.53073e-96	0.00201173	1	3935	3966	3599	8063	7395	7609
ENSMUSG00000042712	Wbp5	WW domain binding protein 5	-1.14678	6.29586	2.5112e-97	1.81856e-96	0.00144005	-1	2230	2255	2222	860	863	982
ENSMUSG00000003546	Klc4	kinesin light chain 4	2.25357	4.02058	2.68777e-97	1.94515e-96	0.00368461	1	140	100	107	474	490	515
ENSMUSG00000091512	Lamtor3	late endosomal/lysosomal adaptor, MAPK and MTOR activator 3	1.12433	5.53197	2.80938e-97	2.03182e-96	0.000929698	1	618	615	571	1258	1048	1212
ENSMUSG00000031851	Ntpcr	nucleoside-triphosphatase, cancer-related	1.37708	4.57764	2.85134e-97	2.06082e-96	0.000696058	1	267	272	282	667	610	629
ENSMUSG00000073468	Sft2d1	SFT2 domain containing 1	1.11958	5.19842	3.08453e-97	2.2279e-96	0.000627786	1	481	505	448	979	864	942
ENSMUSG00000020075	Ddx21	DEAD (Asp-Glu-Ala-Asp) box polypeptide 21	-1.04133	8.13329	3.56295e-97	2.57176e-96	0.00156251	-1	7519	8216	7730	3661	3117	3414
ENSMUSG00000042682	Selk	selenoprotein K	1.02284	5.83418	3.87105e-97	2.79232e-96	0.000797002	1	804	779	749	1459	1332	1444
ENSMUSG00000001419	Mef2d	myocyte enhancer factor 2D	1.22297	6.57275	4.14479e-97	2.98783e-96	0.00186403	1	1184	1281	1079	2687	2278	2430
ENSMUSG00000021948	Prkcd	protein kinase C, delta	1.1187	8.37835	4.35165e-97	3.13489e-96	0.00186117	1	4431	4518	4076	8822	7874	8582
ENSMUSG00000027678	Ncoa3	nuclear receptor coactivator 3	1.00942	6.81185	4.53917e-97	3.26784e-96	0.00119567	1	1511	1595	1521	2909	2594	2821
ENSMUSG00000042492	Tbc1d10b	TBC1 domain family, member 10b	1.04139	7.32619	5.49321e-97	3.9521e-96	0.0014366	1	2168	2244	2100	4144	3801	4027
ENSMUSG00000048234	Rnf149	ring finger protein 149	1.14044	7.97056	9.45629e-97	6.7989e-96	0.00189627	1	3270	3418	3030	6510	6028	6594
ENSMUSG00000003038	Hmgn2	high mobility group nucleosomal binding domain 2	-1.06793	7.42737	1.06649e-96	7.66287e-96	0.00154206	-1	4711	4858	4889	2084	1929	2149
ENSMUSG00000021910	Nisch	nischarin	1.05678	8.10375	1.40346e-96	1.00775e-95	0.00162674	1	3688	3828	3571	7426	6304	6898
ENSMUSG00000038070	Cntln	centlein, centrosomal protein	-1.59431	4.20474	1.83788e-96	1.31882e-95	0.000872829	-1	552	605	553	185	142	179
ENSMUSG00000059939	9430015G10Rik	RIKEN cDNA 9430015G10 gene	-1.51724	4.58742	2.30416e-96	1.65234e-95	0.00123382	-1	684	761	755	224	235	227
ENSMUSG00000036285	Noa1	nitric oxide associated 1	-1.22769	4.81569	3.43702e-96	2.46313e-95	0.000584154	-1	793	826	821	320	284	327
ENSMUSG00000020415	Pttg1	pituitary tumor-transforming gene 1	1.30253	5.32155	3.98941e-96	2.85714e-95	0.00146656	1	513	495	421	1084	994	1072
ENSMUSG00000056724	Nbeal2	neurobeachin-like 2	0.973395	6.00726	4.23606e-96	3.03181e-95	0.000759118	1	854	939	900	1647	1427	1653
ENSMUSG00000029201	Ugdh	UDP-glucose dehydrogenase	1.06661	6.13261	4.73969e-96	3.39006e-95	0.00113086	1	946	980	887	1839	1564	1867
ENSMUSG00000026946	Nmi	N-myc (and STAT) interactor	1.19903	5.1467	5.11689e-96	3.65748e-95	0.000892654	1	463	423	445	973	840	920
ENSMUSG00000054079	Utp18	UTP18, small subunit (SSU) processome component, homolog (yeast)	-1.07179	5.94108	5.26044e-96	3.75765e-95	0.00102121	-1	1706	1710	1740	764	724	703
ENSMUSG00000001761	Smo	smoothened, frizzled class receptor	-3.14287	2.76916	8.48341e-96	6.05597e-95	0.00264165	-1	219	262	264	22	29	24
ENSMUSG00000033088	Triobp	TRIO and F-actin binding protein	1.22836	5.43666	8.66575e-96	6.18213e-95	0.00127552	1	572	511	521	1166	1081	1112
ENSMUSG00000056144	Trim34a	tripartite motif-containing 34A	1.96899	4.17208	1.05769e-95	7.54066e-95	0.00268926	1	145	155	154	616	447	530
ENSMUSG00000039477	Tnrc18	trinucleotide repeat containing 18	1.00609	6.05008	1.24863e-95	8.89617e-95	0.000894702	1	908	953	871	1778	1526	1601
ENSMUSG00000071757	Zhx2	zinc fingers and homeoboxes 2	-1.07448	5.3013	1.63191e-95	1.16195e-94	0.000573427	-1	1059	1140	1112	506	431	468
ENSMUSG00000021133	Susd6	sushi domain containing 6	1.11429	8.28669	1.67381e-95	1.19101e-94	0.00186956	1	4095	4276	3880	8599	7325	7790
ENSMUSG00000024736	Tmem132a	transmembrane protein 132A	1.20483	5.47782	1.71344e-95	1.21842e-94	0.00122706	1	574	586	512	1261	1030	1157
ENSMUSG00000026470	Stx6	syntaxin 6	-0.922062	6.43515	1.9366e-95	1.37622e-94	0.000801136	-1	2249	2371	2403	1153	1039	1120
ENSMUSG00000030761	Myo7a	myosin VIIA	1.10566	5.42541	2.12432e-95	1.50865e-94	0.000820643	1	553	603	535	1163	972	1119
ENSMUSG00000022353	Mtss1	metastasis suppressor 1	1.5491	5.11506	2.63538e-95	1.87039e-94	0.00239212	1	388	374	332	1064	806	999
ENSMUSG00000069792	Wfdc17	WAP four-disulfide core domain 17	1.21373	6.67565	3.434e-95	2.43562e-94	0.0019121	1	1305	1218	1295	2691	2419	2812
ENSMUSG00000024621	Csf1r	colony stimulating factor 1 receptor	1.24924	10.9569	3.994e-95	2.83099e-94	0.00252253	1	24292	25869	22950	50949	49975	54095
ENSMUSG00000030393	Zik1	zinc finger protein interacting with K protein 1	-2.62355	2.80731	5.64626e-95	3.99956e-94	0.00053695	-1	244	246	243	32	34	40
ENSMUSG00000032712	2810474O19Rik	RIKEN cDNA 2810474O19 gene	1.22771	6.59321	5.68896e-95	4.02721e-94	0.00194482	1	1214	1289	1083	2723	2311	2474
ENSMUSG00000028218	Fam92a	family with sequence similarity 92, member A	-1.63411	4.03585	5.77143e-95	4.08297e-94	0.000720319	-1	497	530	502	146	130	164
ENSMUSG00000030272	Camk1	calcium/calmodulin-dependent protein kinase I	1.15269	5.6874	5.95781e-95	4.21212e-94	0.00119853	1	691	672	618	1317	1247	1371
ENSMUSG00000015568	Lpl	lipoprotein lipase	1.33161	9.38186	6.96571e-95	4.92154e-94	0.0028153	1	8293	7877	7368	19585	15825	17662
ENSMUSG00000040061	Plcb2	phospholipase C, beta 2	1.95235	4.64312	7.18292e-95	5.07176e-94	0.0035565	1	244	228	163	746	684	767
ENSMUSG00000027962	Vcam1	vascular cell adhesion molecule 1	-2.1166	3.74448	7.42346e-95	5.23824e-94	0.00220155	-1	414	458	468	116	82	78
ENSMUSG00000027784	Ppm1l	protein phosphatase 1 (formerly 2C)-like	-2.79737	2.69314	8.75642e-95	6.17488e-94	0.000658229	-1	217	238	232	25	32	31
ENSMUSG00000026701	Prdx6	peroxiredoxin 6	-1.17275	8.35743	1.19708e-94	8.43621e-94	0.00210423	-1	9249	9541	9405	3647	3673	3836
ENSMUSG00000053080	2700081O15Rik	RIKEN cDNA 2700081O15 gene	-2.31792	3.28643	1.22253e-94	8.61003e-94	0.00150622	-1	310	338	347	51	58	69
ENSMUSG00000020085	Aifm2	apoptosis-inducing factor, mitochondrion-associated 2	1.89513	3.82212	1.32928e-94	9.35592e-94	0.00149444	1	141	111	118	443	368	421
ENSMUSG00000013160	Atp6v0d1	ATPase, H+ transporting, lysosomal V0 subunit D1	1.12045	7.59901	1.37384e-94	9.66338e-94	0.00181246	1	2623	2493	2460	5061	4610	5055
ENSMUSG00000022014	Epsti1	epithelial stromal interaction 1 (breast)	1.14271	7.29193	2.01697e-94	1.41779e-93	0.00183566	1	2102	1991	1965	4077	3815	4060
ENSMUSG00000032562	Gnai2	guanine nucleotide binding protein (G protein), alpha inhibiting 2	1.05443	9.56426	2.13745e-94	1.50153e-93	0.00177843	1	10236	10332	9973	19345	17933	19386
ENSMUSG00000050965	Prkca	protein kinase C, alpha	-2.56247	2.9296	3.49059e-94	2.45053e-93	0.00105596	-1	252	266	277	48	35	37
ENSMUSG00000031928	Mre11a	meiotic recombination 11 homolog A (S. cerevisiae)	-1.066	5.49851	3.51154e-94	2.46366e-93	0.000739782	-1	1202	1287	1301	579	492	547
ENSMUSG00000074896	Ifit3	interferon-induced protein with tetratricopeptide repeats 3	4.56706	8.01859	3.64234e-94	2.55381e-93	0.0261283	1	618	418	263	10535	8375	8746
ENSMUSG00000059588	Calcrl	calcitonin receptor-like	-1.17457	6.36225	3.68646e-94	2.5831e-93	0.00165117	-1	2241	2607	2230	1033	828	942
ENSMUSG00000051235	Gen1	Gen homolog 1, endonuclease (Drosophila)	-2.23133	3.15808	3.88997e-94	2.72397e-93	0.000597054	-1	287	306	307	60	57	54
ENSMUSG00000048865	Arhgap30	Rho GTPase activating protein 30	1.03729	8.0677	3.8927e-94	2.72415e-93	0.00160338	1	3688	3707	3514	7077	6201	6741
ENSMUSG00000007987	Ift22	intraflagellar transport 22	1.12497	5.3977	4.56566e-94	3.19307e-93	0.000895805	1	561	555	526	1083	989	1129
ENSMUSG00000034330	Plcg2	phospholipase C, gamma 2	1.03642	7.04083	5.12645e-94	3.58299e-93	0.001407	1	1788	1862	1706	3428	3037	3354
ENSMUSG00000000078	Klf6	Kruppel-like factor 6	1.33132	8.69776	5.36804e-94	3.74946e-93	0.00279617	1	5119	4992	4544	12303	10027	10685
ENSMUSG00000015854	Cd5l	CD5 antigen-like	2.47989	5.13357	5.90247e-94	4.12014e-93	0.00742544	1	262	232	167	1312	929	1070
ENSMUSG00000073792	Alg6	asparagine-linked glycosylation 6 (alpha-1,3,-glucosyltransferase)	-1.81766	4.18994	6.82957e-94	4.76428e-93	0.00194672	-1	521	627	606	156	148	140
ENSMUSG00000003438	Timm50	translocase of inner mitochondrial membrane 50	-0.993355	5.93736	7.44038e-94	5.18709e-93	0.000805025	-1	1650	1702	1704	837	686	748
ENSMUSG00000031004	Mki67	antigen identified by monoclonal antibody Ki 67	-1.5737	7.43703	7.47932e-94	5.21094e-93	0.00372404	-1	4732	5686	5691	1512	1570	1740
ENSMUSG00000000168	Dlat	dihydrolipoamide S-acetyltransferase (E2 component of pyruvate dehydrogenase complex)	-0.939238	5.83714	8.09355e-94	5.63532e-93	0.000571414	-1	1525	1587	1544	750	669	751
ENSMUSG00000021263	Degs2	degenerative spermatocyte homolog 2 (Drosophila), lipid desaturase	2.37015	3.02301	9.04353e-94	6.29279e-93	0.000927854	1	61	58	43	259	230	261
ENSMUSG00000019998	Stx7	syntaxin 7	1.18739	7.06174	1.0456e-93	7.27107e-93	0.00196609	1	1745	1774	1540	3675	3154	3474
ENSMUSG00000028089	Chd1l	chromodomain helicase DNA binding protein 1-like	-1.30951	4.76232	1.08503e-93	7.54048e-93	0.00090847	-1	742	854	796	297	265	300
ENSMUSG00000023022	Lima1	LIM domain and actin binding 1	1.19581	5.64354	1.3023e-93	9.04471e-93	0.00136404	1	668	643	572	1343	1166	1349
ENSMUSG00000038375	Trp53inp2	transformation related protein 53 inducible nuclear protein 2	0.909189	5.95539	1.3739e-93	9.53599e-93	0.000571792	1	875	931	868	1578	1396	1514
ENSMUSG00000057137	Tmem140	transmembrane protein 140	2.26696	3.45677	1.42925e-93	9.91391e-93	0.00228117	1	78	84	71	382	310	312
ENSMUSG00000058388	Phtf1	putative homeodomain transcription factor 1	-1.27154	4.97243	1.66419e-93	1.15363e-92	0.00101964	-1	917	889	938	352	314	350
ENSMUSG00000035199	Arl6ip5	ADP-ribosylation factor-like 6 interacting protein 5	1.18107	6.53555	1.71102e-93	1.18534e-92	0.00177889	1	1275	1142	1102	2508	2231	2398
ENSMUSG00000008540	Mgst1	microsomal glutathione S-transferase 1	1.16967	6.64382	1.88487e-93	1.30497e-92	0.00177741	1	1306	1311	1200	2550	2416	2704
ENSMUSG00000035953	Tmem55b	transmembrane protein 55b	1.01326	6.43667	3.30936e-93	2.28975e-92	0.00114472	1	1178	1260	1122	2151	2073	2190
ENSMUSG00000004771	Rab11a	RAB11A, member RAS oncogene family	1.06743	6.64303	4.2271e-93	2.92291e-92	0.00141032	1	1358	1382	1265	2569	2357	2573
ENSMUSG00000024533	Spire1	spire homolog 1 (Drosophila)	-1.11942	5.31284	4.94852e-93	3.4196e-92	0.000788797	-1	1068	1192	1110	467	454	464
ENSMUSG00000000058	Cav2	caveolin 2	1.23981	5.72389	5.59093e-93	3.8611e-92	0.00161324	1	670	708	572	1480	1281	1355
ENSMUSG00000038612	Mcl1	myeloid cell leukemia sequence 1	1.11587	9.16913	6.27446e-93	4.33044e-92	0.00200672	1	7710	7784	7070	15240	13568	14904
ENSMUSG00000041406	BC055324	cDNA sequence BC055324	-2.52282	3.3982	6.47037e-93	4.46285e-92	0.00326036	-1	331	362	408	63	49	59
ENSMUSG00000027475	Kif3b	kinesin family member 3B	1.06619	6.14168	7.43056e-93	5.12193e-92	0.00119929	1	963	990	878	1937	1627	1737
ENSMUSG00000028048	Gba	glucosidase, beta, acid	1.02919	7.20343	7.60477e-93	5.23873e-92	0.00144652	1	2004	2086	1925	3781	3471	3713
ENSMUSG00000053293	Pom121	nuclear pore membrane protein 121	-1.12247	6.24679	8.62015e-93	5.9345e-92	0.00143615	-1	1980	2366	2114	944	792	915
ENSMUSG00000055817	Mta3	metastasis associated 3	1.28486	4.71336	1.03668e-92	7.13251e-92	0.000677015	1	326	313	306	727	626	706
ENSMUSG00000022841	Ap2m1	adaptor-related protein complex 2, mu 1 subunit	0.98082	8.57786	1.04743e-92	7.20196e-92	0.00149861	1	5240	5460	5253	9810	8782	9544
ENSMUSG00000039456	Morc3	microrchidia 3	1.05448	7.10677	1.09916e-92	7.55298e-92	0.00151353	1	1810	1987	1765	3617	3162	3545
ENSMUSG00000026643	Nmt2	N-myristoyltransferase 2	-1.0587	5.86529	1.12718e-92	7.74069e-92	0.00100052	-1	1525	1745	1614	706	647	741
ENSMUSG00000005803	Sqrdl	sulfide quinone reductase-like (yeast)	1.2062	6.2181	1.24443e-92	8.54055e-92	0.00176614	1	981	960	850	1904	1807	2042
ENSMUSG00000047843	Bri3	brain protein I3	1.39512	6.60961	1.27843e-92	8.76845e-92	0.0027244	1	1233	1051	1049	2700	2451	2692
ENSMUSG00000029528	Pxn	paxillin	1.08521	6.9364	1.3708e-92	9.39614e-92	0.00157767	1	1673	1652	1542	3220	2917	3091
ENSMUSG00000078521	Aunip	aurora kinase A and ninein interacting protein	-2.98762	2.79248	1.37831e-92	9.4417e-92	0.00243656	-1	221	271	257	26	33	25
ENSMUSG00000037376	Trmt6	tRNA methyltransferase 6	-0.990386	5.97132	1.5506e-92	1.06154e-91	0.000834893	-1	1621	1773	1779	800	734	792
ENSMUSG00000032307	Ube2q2	ubiquitin-conjugating enzyme E2Q (putative) 2	0.972681	6.01507	2.02835e-92	1.38774e-91	0.000822467	1	931	890	885	1646	1469	1633
ENSMUSG00000037935	Smarce1	SWI/SNF related, matrix associated, actin dependent regulator of chromatin, subfamily e, member 1	-1.02606	6.94064	2.31905e-92	1.58564e-91	0.00136436	-1	3288	3456	3476	1594	1391	1501
ENSMUSG00000051457	Spn	sialophorin	1.65477	5.8046	2.34627e-92	1.60326e-91	0.00360737	1	644	551	474	1708	1431	1567
ENSMUSG00000021690	Jmy	junction-mediating and regulatory protein	-1.41166	4.66318	2.5396e-92	1.73429e-91	0.00106359	-1	734	785	755	238	260	265
ENSMUSG00000097754	Ptgs2os2	prostaglandin-endoperoxide synthase 2, opposite strand 2	-2.29853	3.3374	2.82785e-92	1.92994e-91	0.00187679	-1	316	380	335	74	52	61
ENSMUSG00000020929	Eftud2	elongation factor Tu GTP binding domain containing 2	-0.991253	7.1984	2.935e-92	2.00183e-91	0.00131879	-1	3897	4192	4038	1926	1684	1842
ENSMUSG00000031628	Casp3	caspase 3	-1.18463	5.08466	3.02098e-92	2.0592e-91	0.000835904	-1	906	1028	984	405	346	396
ENSMUSG00000042622	Maff	v-maf musculoaponeurotic fibrosarcoma oncogene family, protein F (avian)	-1.39704	4.6055	3.76351e-92	2.56374e-91	0.000935334	-1	739	731	710	275	217	248
ENSMUSG00000029090	Adgra3	adhesion G protein-coupled receptor A3	-2.26536	3.63556	3.909e-92	2.66121e-91	0.00282386	-1	368	466	432	88	66	81
ENSMUSG00000005950	P2rx5	purinergic receptor P2X, ligand-gated ion channel, 5	-2.9644	2.72022	4.15461e-92	2.82667e-91	0.00196928	-1	248	242	220	23	23	35
ENSMUSG00000024036	Slc37a1	solute carrier family 37 (glycerol-3-phosphate transporter), member 1	-2.44888	3.28533	4.70821e-92	3.20135e-91	0.00245494	-1	298	355	357	55	47	63
ENSMUSG00000071715	Ncf4	neutrophil cytosolic factor 4	1.06811	8.15845	5.32347e-92	3.61746e-91	0.0017658	1	3896	3914	3641	7434	6822	7192
ENSMUSG00000024457	Trim26	tripartite motif-containing 26	0.932833	6.35451	6.48026e-92	4.40083e-91	0.000870589	1	1159	1229	1102	2123	1862	1969
ENSMUSG00000022519	Srl	sarcalumenin	-2.9096	2.60045	6.85862e-92	4.65491e-91	0.000896489	-1	203	225	222	32	24	21
ENSMUSG00000031683	Lsm6	LSM6 homolog, U6 small nuclear RNA associated (S. cerevisiae)	-1.19195	5.21728	6.89526e-92	4.6769e-91	0.0010068	-1	988	1109	1107	450	389	414
ENSMUSG00000044018	Mrpl50	mitochondrial ribosomal protein L50	-1.08414	5.34356	6.9289e-92	4.69682e-91	0.000717405	-1	1134	1174	1107	509	467	463
ENSMUSG00000023075	Akirin1	akirin 1	1.1074	6.73309	1.0655e-91	7.21815e-91	0.00161591	1	1448	1406	1328	2778	2576	2696
ENSMUSG00000010914	Pdhx	pyruvate dehydrogenase complex, component X	-1.1141	5.11292	1.08922e-91	7.37428e-91	0.000610817	-1	940	1001	988	409	375	425
ENSMUSG00000020974	Pole2	polymerase (DNA directed), epsilon 2 (p59 subunit)	-1.64208	4.03756	1.25829e-91	8.51374e-91	0.000895066	-1	501	514	516	148	152	138
ENSMUSG00000061024	Rrs1	RRS1 ribosome biogenesis regulator homolog (S. cerevisiae)	-0.961132	6.15027	1.27776e-91	8.64013e-91	0.00085449	-1	1945	1910	1959	935	827	908
ENSMUSG00000002297	Dbf4	DBF4 homolog (S. cerevisiae)	-1.30976	5.30884	2.51347e-91	1.69856e-90	0.00160105	-1	1117	1165	1216	473	348	442
ENSMUSG00000022742	Cpox	coproporphyrinogen oxidase	-1.69506	4.11016	2.5306e-91	1.70909e-90	0.00133498	-1	497	587	544	167	137	145
ENSMUSG00000063317	Usp31	ubiquitin specific peptidase 31	-1.02121	5.99958	3.19521e-91	2.15662e-90	0.000980751	-1	1656	1911	1750	807	717	816
ENSMUSG00000013089	Etv5	ets variant 5	1.23365	5.48668	3.433e-91	2.3157e-90	0.00146495	1	571	576	512	1294	1026	1172
ENSMUSG00000058835	Abi1	abl-interactor 1	1.16381	7.60351	4.34116e-91	2.9265e-90	0.00206097	1	2511	2642	2299	5441	4504	4991
ENSMUSG00000026104	Stat1	signal transducer and activator of transcription 1	1.00522	7.4646	4.86441e-91	3.27723e-90	0.00145701	1	2438	2517	2335	4559	4063	4456
ENSMUSG00000039997	Ifi203	interferon activated gene 203	1.33853	7.41081	5.7193e-91	3.85083e-90	0.00275221	1	2083	2060	1841	5110	4095	4344
ENSMUSG00000097195	Snhg5	small nucleolar RNA host gene 5	-1.32063	5.007	6.15899e-91	4.14435e-90	0.00134797	-1	872	971	999	373	304	340
ENSMUSG00000001930	Vwf	Von Willebrand factor homolog	2.01795	3.55619	6.58814e-91	4.43041e-90	0.00154794	1	90	98	99	357	349	333
ENSMUSG00000057363	Uxs1	UDP-glucuronate decarboxylase 1	-1.05249	5.55089	6.78415e-91	4.55944e-90	0.000795959	-1	1306	1320	1289	560	551	575
ENSMUSG00000079562	Maea	macrophage erythroblast attacher	0.909382	6.51675	6.9468e-91	4.66591e-90	0.000879537	1	1304	1309	1332	2257	2089	2275
ENSMUSG00000058135	Gstm1	glutathione S-transferase, mu 1	1.066	6.97904	9.11867e-91	6.12095e-90	0.00156086	1	1701	1696	1661	3191	3039	3227
ENSMUSG00000014633	Cmc2	COX assembly mitochondrial protein 2	-2.21213	3.34417	9.64274e-91	6.465e-90	0.00154486	-1	322	338	363	62	65	70
ENSMUSG00000020185	E2f7	E2F transcription factor 7	-2.55859	3.1772	9.64295e-91	6.465e-90	0.00260563	-1	295	309	341	39	49	55
ENSMUSG00000028933	Xrcc2	X-ray repair complementing defective repair in Chinese hamster cells 2	-2.01205	3.56627	9.94313e-91	6.6622e-90	0.00136701	-1	360	409	397	98	86	74
ENSMUSG00000001082	Mfsd10	major facilitator superfamily domain containing 10	-0.908776	6.29982	1.0256e-90	6.86765e-90	0.0007771	-1	2018	2220	2139	1070	913	1053
ENSMUSG00000058624	Gda	guanine deaminase	-1.11224	7.09464	1.10374e-90	7.38642e-90	0.00175007	-1	3708	4136	3756	1584	1529	1675
ENSMUSG00000036887	C1qa	complement component 1, q subcomponent, alpha polypeptide	1.19344	9.2781	1.40095e-90	9.36967e-90	0.00236942	1	8186	7546	7694	16645	15155	16107
ENSMUSG00000081219	Bambi-ps1	BMP and activin membrane-bound inhibitor, pseudogene (Xenopus laevis)	2.35367	3.41309	1.74328e-90	1.16521e-89	0.00288679	1	65	77	73	379	304	301
ENSMUSG00000050212	Eva1b	eva-1 homolog B (C. elegans)	1.98024	4.27423	1.80276e-90	1.20424e-89	0.00331432	1	188	149	146	551	575	576
ENSMUSG00000035248	Zcchc6	zinc finger, CCHC domain containing 6	1.04281	6.29576	2.03444e-90	1.35819e-89	0.00124313	1	1028	1181	978	2044	1816	2005
ENSMUSG00000022070	Bora	bora, aurora kinase A activator	-1.92149	3.65781	2.18661e-90	1.45889e-89	0.001227	-1	390	442	395	94	102	93
ENSMUSG00000002957	Ap2a2	adaptor-related protein complex 2, alpha 2 subunit	1.02611	6.87081	2.31158e-90	1.54134e-89	0.00139689	1	1532	1647	1604	2942	2735	3023
ENSMUSG00000017548	Suz12	suppressor of zeste 12 homolog (Drosophila)	-1.02345	6.85937	3.00818e-90	2.0046e-89	0.00137284	-1	3073	3382	3203	1447	1315	1482
ENSMUSG00000089672	Lilr4b	leukocyte immunoglobulin-like receptor, subfamily B, member 4B	1.21181	9.26615	3.08958e-90	2.05761e-89	0.00245261	1	7822	7796	7427	17758	14800	15201
ENSMUSG00000063480	Nhp2l1	NHP2 non-histone chromosome protein 2-like 1 (S. cerevisiae)	-1.12415	6.90506	3.18101e-90	2.11722e-89	0.00175325	-1	3360	3332	3493	1488	1341	1347
ENSMUSG00000055760	Gemin6	gem (nuclear organelle) associated protein 6	-2.06343	3.92225	3.5707e-90	2.37515e-89	0.00279857	-1	494	469	542	125	92	105
ENSMUSG00000029922	Mkrn1	makorin, ring finger protein, 1	1.08975	6.64189	3.71855e-90	2.47201e-89	0.00155487	1	1370	1300	1288	2581	2342	2609
ENSMUSG00000079111	Kdelr2	KDEL (Lys-Asp-Glu-Leu) endoplasmic reticulum protein retention receptor 2	-0.917269	6.34804	3.73891e-90	2.48404e-89	0.000835262	-1	2186	2280	2140	1140	938	1050
ENSMUSG00000028673	Fuca1	fucosidase, alpha-L- 1, tissue	1.18299	6.39698	3.74187e-90	2.48451e-89	0.00182149	1	1100	1101	994	2113	2150	2208
ENSMUSG00000073802	Cdkn2b	cyclin-dependent kinase inhibitor 2B (p15, inhibits CDK4)	-2.1505	3.29347	3.95752e-90	2.62612e-89	0.00108606	-1	336	335	309	66	61	70
ENSMUSG00000024833	Pola2	polymerase (DNA directed), alpha 2	-1.08245	5.82365	4.60795e-90	3.05588e-89	0.00111415	-1	1484	1640	1643	664	644	702
ENSMUSG00000021131	Erh	enhancer of rudimentary homolog (Drosophila)	-1.09712	6.57973	4.75769e-90	3.15329e-89	0.00154631	-1	2650	2692	2739	1124	1043	1209
ENSMUSG00000017144	Rnd3	Rho family GTPase 3	1.42615	5.7476	4.85482e-90	3.21574e-89	0.00254176	1	667	627	512	1503	1349	1487
ENSMUSG00000073542	Cep76	centrosomal protein 76	-1.85953	3.55724	5.47465e-90	3.62412e-89	0.000663596	-1	358	399	377	101	85	93
ENSMUSG00000023908	Pkmyt1	protein kinase, membrane associated tyrosine/threonine 1	-1.53703	4.21439	5.56588e-90	3.6823e-89	0.000898302	-1	528	600	575	176	170	178
ENSMUSG00000045210	Vcpip1	valosin containing protein (p97)/p47 complex interacting protein 1	0.897821	6.54951	6.39538e-90	4.22855e-89	0.000872013	1	1352	1413	1294	2330	2088	2341
ENSMUSG00000033777	Tlr13	toll-like receptor 13	1.37955	7.33221	6.63815e-90	4.38643e-89	0.00295797	1	1926	1940	1687	4913	3855	4171
ENSMUSG00000011148	Adssl1	adenylosuccinate synthetase like 1	1.78155	4.41412	6.80722e-90	4.49546e-89	0.0025674	1	228	203	163	616	569	641
ENSMUSG00000031165	Was	Wiskott-Aldrich syndrome homolog (human)	0.920444	6.46937	7.8362e-90	5.17189e-89	0.00091363	1	1281	1322	1197	2216	2003	2208
ENSMUSG00000011884	Gltp	glycolipid transfer protein	1.07214	7.36863	7.8756e-90	5.19479e-89	0.00169949	1	2226	2248	2135	4176	4016	4213
ENSMUSG00000058006	Mdn1	midasin homolog (yeast)	-1.24948	6.96421	9.68351e-90	6.38347e-89	0.00228628	-1	3308	4031	3580	1499	1256	1347
ENSMUSG00000000532	Acvr1b	activin A receptor, type 1B	1.21229	5.34771	1.01742e-89	6.70292e-89	0.00130521	1	525	533	464	1160	945	1050
ENSMUSG00000026727	Rsu1	Ras suppressor protein 1	0.874024	6.11707	1.09603e-89	7.2165e-89	0.000611729	1	1006	1050	983	1737	1544	1697
ENSMUSG00000017677	Wsb1	WD repeat and SOCS box-containing 1	1.35911	7.03812	1.14328e-89	7.52315e-89	0.00280262	1	1618	1584	1372	3912	3171	3421
ENSMUSG00000004054	Map3k11	mitogen-activated protein kinase kinase kinase 11	0.959793	6.01956	1.31768e-89	8.66553e-89	0.000836312	1	897	974	861	1648	1517	1581
ENSMUSG00000020483	Dynll2	dynein light chain LC8-type 2	-0.991672	7.13876	1.42823e-89	9.387e-89	0.00135583	-1	3740	3971	3923	1830	1650	1747
ENSMUSG00000031355	Arhgap6	Rho GTPase activating protein 6	-1.7877	4.04885	1.58385e-89	1.04036e-88	0.0017366	-1	491	566	525	156	137	116
ENSMUSG00000074738	B930041F14Rik	RIKEN cDNA B930041F14 gene	-3.10233	2.73427	1.81295e-89	1.19014e-88	0.00306441	-1	224	234	266	20	28	27
ENSMUSG00000057278	Snrpg	small nuclear ribonucleoprotein polypeptide G	-1.10372	5.38643	2.08449e-89	1.36758e-88	0.000886223	-1	1199	1157	1176	512	463	494
ENSMUSG00000002870	Mcm2	minichromosome maintenance deficient 2 mitotin (S. cerevisiae)	-1.14361	7.28209	2.24792e-89	1.47392e-88	0.00194884	-1	4094	4665	4542	1791	1746	1833
ENSMUSG00000026853	Crat	carnitine acetyltransferase	1.04967	5.34045	2.40578e-89	1.57649e-88	0.000679789	1	524	562	549	1062	970	992
ENSMUSG00000029713	Gnb2	guanine nucleotide binding protein (G protein), beta 2	1.07816	8.34116	2.51931e-89	1.6499e-88	0.00188317	1	4411	4275	4245	8397	7841	8152
ENSMUSG00000026812	Tsc1	tuberous sclerosis 1	-1.15455	6.32502	2.99128e-89	1.95783e-88	0.0016839	-1	2089	2488	2291	977	798	983
ENSMUSG00000022033	Pbk	PDZ binding kinase	-2.18898	3.66017	3.59745e-89	2.35318e-88	0.00272546	-1	407	430	436	63	83	103
ENSMUSG00000099398	Ms4a14	membrane-spanning 4-domains, subfamily A, member 14	2.72062	6.07093	5.85872e-89	3.83006e-88	0.0109875	1	463	376	258	2444	1897	2147
ENSMUSG00000036552	Ermard	ER membrane associated RNA degradation	1.46078	4.16819	5.88035e-89	3.84192e-88	0.000590358	1	206	193	193	508	455	494
ENSMUSG00000023045	Soat2	sterol O-acyltransferase 2	3.09209	2.52869	7.71109e-89	5.03505e-88	0.00229742	1	26	32	16	189	192	185
ENSMUSG00000037643	Prkci	protein kinase C, iota	-1.33107	5.10728	8.28969e-89	5.40965e-88	0.00156508	-1	921	1076	1056	354	352	377
ENSMUSG00000043154	Ppp2r3a	protein phosphatase 2, regulatory subunit B'', alpha	-1.31105	4.99395	8.31574e-89	5.42344e-88	0.00135192	-1	877	1029	905	337	332	342
ENSMUSG00000034613	Ppm1h	protein phosphatase 1H (PP2C domain containing)	1.05556	6.75498	8.69549e-89	5.66775e-88	0.00149911	1	1498	1472	1382	2842	2479	2769
ENSMUSG00000029434	Vps33a	vacuolar protein sorting 33A (yeast)	0.8976	6.24615	1.00955e-88	6.57641e-88	0.000764642	1	1042	1181	1067	1900	1716	1859
ENSMUSG00000062585	Cnr2	cannabinoid receptor 2 (macrophage)	3.19805	2.67992	1.13844e-88	7.41162e-88	0.00394711	1	31	20	26	195	204	235
ENSMUSG00000078773	Rad54b	RAD54 homolog B (S. cerevisiae)	-2.68903	3.04948	1.14531e-88	7.45193e-88	0.00296855	-1	274	281	320	37	35	49
ENSMUSG00000020834	Dhrs13	dehydrogenase/reductase (SDR family) member 13	-2.15801	3.91148	1.16213e-88	7.55696e-88	0.00337921	-1	511	464	535	101	110	91
ENSMUSG00000020590	Snx13	sorting nexin 13	1.02237	5.71625	1.36769e-88	8.8884e-88	0.000888826	1	673	792	687	1375	1199	1332
ENSMUSG00000037225	Fgf2	fibroblast growth factor 2	-2.70916	3.05438	1.82653e-88	1.18633e-87	0.00311597	-1	267	328	286	50	42	28
ENSMUSG00000028599	Tnfrsf1b	tumor necrosis factor receptor superfamily, member 1b	1.10105	10.7719	1.87605e-88	1.21778e-87	0.00211709	1	23518	23955	21553	46482	40996	44883
ENSMUSG00000023940	Sgol1	shugoshin-like 1 (S. pombe)	-2.4339	3.17722	3.1507e-88	2.04397e-87	0.00219406	-1	285	345	304	44	56	54
ENSMUSG00000026739	Bmi1	Bmi1 polycomb ring finger oncogene	-1.02734	6.29114	3.57977e-88	2.32095e-87	0.00121585	-1	2129	2300	2088	1068	882	908
ENSMUSG00000026192	Atic	5-aminoimidazole-4-carboxamide ribonucleotide formyltransferase/IMP cyclohydrolase	-0.972268	7.48375	3.66575e-88	2.3753e-87	0.00139618	-1	4872	4970	4867	2339	2107	2254
ENSMUSG00000072844	G530011O06Rik	RIKEN cDNA G530011O06 gene	2.66448	4.01578	3.72598e-88	2.41291e-87	0.00704311	1	109	81	82	616	490	440
ENSMUSG00000032329	Hmg20a	high mobility group 20A	1.25768	4.71756	3.89689e-88	2.52211e-87	0.000716844	1	319	330	312	742	615	698
ENSMUSG00000056069	Fam105a	family with sequence similarity 105, member A	0.934741	5.96804	3.9001e-88	2.5227e-87	0.000750927	1	866	906	893	1544	1466	1540
ENSMUSG00000021670	Hmgcr	3-hydroxy-3-methylglutaryl-Coenzyme A reductase	-1.04137	7.00339	5.01537e-88	3.24219e-87	0.00152525	-1	3436	3679	3597	1579	1521	1545
ENSMUSG00000086825	Gm15675	predicted gene 15675	2.4411	3.92589	5.5115e-88	3.56083e-87	0.00538577	1	118	96	78	527	383	514
ENSMUSG00000006395	Hyi	hydroxypyruvate isomerase homolog (E. coli)	1.94659	3.87502	6.68727e-88	4.31793e-87	0.00234394	1	145	122	106	426	400	460
ENSMUSG00000030269	Mtmr14	myotubularin related protein 14	1.04037	5.93358	6.9737e-88	4.50024e-87	0.00110281	1	864	839	775	1554	1463	1536
ENSMUSG00000002332	Dhrs1	dehydrogenase/reductase (SDR family) member 1	1.26174	5.23484	6.97882e-88	4.50091e-87	0.00147137	1	481	491	401	1016	940	985
ENSMUSG00000026098	Pms1	postmeiotic segregation increased 1 (S. cerevisiae)	-2.23099	3.4696	7.21326e-88	4.64939e-87	0.00239924	-1	335	396	390	63	65	85
ENSMUSG00000016619	Nup50	nucleoporin 50	-1.00624	6.74223	7.67156e-88	4.9419e-87	0.00132643	-1	2907	2965	2992	1413	1197	1337
ENSMUSG00000043664	Tmem221	transmembrane protein 221	2.17589	3.36533	7.80969e-88	5.02794e-87	0.00193523	1	91	80	59	331	296	303
ENSMUSG00000026873	Phf19	PHD finger protein 19	-1.44536	4.45745	8.16942e-88	5.25647e-87	0.0010402	-1	628	688	667	213	225	212
ENSMUSG00000031781	Ciapin1	cytokine induced apoptosis inhibitor 1	-1.17911	5.8378	1.19589e-87	7.69027e-87	0.00156183	-1	1511	1641	1764	684	607	649
ENSMUSG00000054717	Hmgb2	high mobility group box 2	-1.33146	6.57066	1.34471e-87	8.64218e-87	0.00258128	-1	2579	2877	2981	950	963	1078
ENSMUSG00000073411	H2-D1	histocompatibility 2, D region locus 1	1.08723	11.7944	1.38514e-87	8.89687e-87	0.00210062	1	47846	47330	45918	94844	85797	87215
ENSMUSG00000025314	Ptprj	protein tyrosine phosphatase, receptor type, J	1.19062	8.85442	1.40288e-87	9.00558e-87	0.00241613	1	5972	6224	5315	12712	10971	12049
ENSMUSG00000033949	Trim36	tripartite motif-containing 36	-1.34017	4.45477	1.49166e-87	9.56988e-87	0.00060648	-1	629	654	658	238	209	238
ENSMUSG00000007656	Arpp19	cAMP-regulated phosphoprotein 19	-0.928449	5.9051	1.53967e-87	9.87218e-87	0.000685292	-1	1577	1674	1618	773	703	810
ENSMUSG00000042215	Bag2	BCL2-associated athanogene 2	-2.44826	3.01877	1.73674e-87	1.11293e-86	0.00166003	-1	264	299	275	54	29	54
ENSMUSG00000032481	Smarcc1	SWI/SNF related, matrix associated, actin dependent regulator of chromatin, subfamily c, member 1	-1.10474	7.01684	2.02019e-87	1.29381e-86	0.00178124	-1	3370	3867	3736	1539	1460	1554
ENSMUSG00000038775	Vill	villin-like	1.76635	3.81996	2.80298e-87	1.7941e-86	0.00130057	1	128	145	123	423	396	385
ENSMUSG00000078945	Naip2	NLR family, apoptosis inhibitory protein 2	0.967494	6.5324	2.82743e-87	1.8087e-86	0.00114202	1	1259	1397	1231	2283	2148	2355
ENSMUSG00000059182	Skap2	src family associated phosphoprotein 2	1.05534	7.27111	3.30608e-87	2.11367e-86	0.001676	1	2154	2064	2006	4046	3582	3940
ENSMUSG00000033732	Sf3b3	splicing factor 3b, subunit 3	-1.01564	7.94345	4.26442e-87	2.72478e-86	0.00164958	-1	6393	7064	6992	3179	2793	3066
ENSMUSG00000024529	Lox	lysyl oxidase	2.27268	7.1975	4.31936e-87	2.75829e-86	0.00832164	1	1232	1054	834	5306	3892	4338
ENSMUSG00000079339	Ifit1bl1	interferon induced protein with tetratricpeptide repeats 1B like 1	4.92671	4.50396	4.77207e-87	3.04562e-86	0.0254771	1	47	31	11	1103	680	664
ENSMUSG00000029119	Man2b2	mannosidase 2, alpha B2	1.03023	7.07516	5.52702e-87	3.52539e-86	0.00154164	1	1850	1909	1741	3445	3195	3392
ENSMUSG00000004535	Tax1bp1	Tax1 (human T cell leukemia virus type I) binding protein 1	0.984584	7.83433	7.5696e-87	4.82545e-86	0.00153488	1	3189	3273	3048	5856	5261	5699
ENSMUSG00000004266	Ptpn6	protein tyrosine phosphatase, non-receptor type 6	1.28574	8.60539	8.84842e-87	5.63741e-86	0.00282963	1	4998	4756	4302	11124	9522	10013
ENSMUSG00000051495	Irf2bp2	interferon regulatory factor 2 binding protein 2	1.01354	6.16605	9.57156e-87	6.09461e-86	0.00115422	1	1033	978	937	1810	1696	1812
ENSMUSG00000006517	Mvd	mevalonate (diphospho) decarboxylase	-1.75753	5.4278	1.02339e-86	6.51259e-86	0.00414813	-1	1335	1319	1454	306	373	404
ENSMUSG00000020362	Cnot6	CCR4-NOT transcription complex, subunit 6	-0.999384	6.89472	1.21678e-86	7.73881e-86	0.00137506	-1	3097	3445	3302	1527	1361	1511
ENSMUSG00000032400	Zwilch	zwilch kinetochore protein	-1.9694	4.22809	1.22964e-86	7.81609e-86	0.00331037	-1	524	663	656	141	127	152
ENSMUSG00000005973	Rcn1	reticulocalbin 1	-1.40705	4.31584	1.29611e-86	8.23388e-86	0.000682203	-1	583	596	605	215	192	194
ENSMUSG00000055200	Sertad3	SERTA domain containing 3	2.63952	2.90406	1.47163e-86	9.34348e-86	0.00250946	1	57	40	30	236	225	248
ENSMUSG00000021423	Ly86	lymphocyte antigen 86	1.00754	6.73806	2.95177e-86	1.87302e-85	0.001376	1	1424	1502	1474	2865	2453	2591
ENSMUSG00000001517	Foxm1	forkhead box M1	-2.10115	4.6849	3.19774e-86	2.02794e-85	0.00500567	-1	748	857	972	161	167	208
ENSMUSG00000013846	St3gal1	ST3 beta-galactoside alpha-2,3-sialyltransferase 1	-0.995321	8.57941	3.4312e-86	2.17474e-85	0.00167187	-1	10015	11125	10499	5030	4448	4698
ENSMUSG00000040363	Bcor	BCL6 interacting corepressor	-0.979875	6.29784	3.49601e-86	2.21454e-85	0.00108959	-1	2024	2337	2116	997	943	991
ENSMUSG00000043091	Tuba1c	tubulin, alpha 1C	1.0813	6.32331	3.85524e-86	2.44069e-85	0.0014944	1	1127	1056	1003	2050	1844	2135
ENSMUSG00000025241	Fyco1	FYVE and coiled-coil domain containing 1	1.12172	5.39692	4.55303e-86	2.8808e-85	0.00108327	1	544	583	518	1181	976	1044
ENSMUSG00000030536	Iqgap1	IQ motif containing GTPase activating protein 1	1.00962	9.3801	5.15137e-86	3.25751e-85	0.0017878	1	8957	9722	8788	17183	15171	17064
ENSMUSG00000026981	Il1rn	interleukin 1 receptor antagonist	-1.11953	10.3241	5.29765e-86	3.34809e-85	0.00224071	-1	35684	37653	35681	16642	13911	14317
ENSMUSG00000006342	Susd2	sushi domain containing 2	-2.93928	2.51458	6.07464e-86	3.83694e-85	0.00120103	-1	210	199	203	20	25	26
ENSMUSG00000039699	Batf2	basic leucine zipper transcription factor, ATF-like 2	2.81346	2.75567	6.68653e-86	4.22102e-85	0.00270049	1	46	30	27	229	216	204
ENSMUSG00000035778	Ggta1	glycoprotein galactosyltransferase alpha 1, 3	0.956073	7.58709	7.19604e-86	4.54005e-85	0.00141432	1	2597	2846	2678	4988	4350	4742
ENSMUSG00000056758	Hmga2	high mobility group AT-hook 2	2.03699	3.39471	7.34071e-86	4.62868e-85	0.00146959	1	87	83	84	348	289	296
ENSMUSG00000025134	Alyref	Aly/REF export factor	-0.973285	6.28272	7.86182e-86	4.95443e-85	0.00107004	-1	2143	2069	2179	1022	901	988
ENSMUSG00000020453	Patz1	POZ (BTB) and AT hook containing zinc finger 1	-1.63638	4.59519	1.00236e-85	6.31312e-85	0.00228353	-1	714	740	803	196	216	236
ENSMUSG00000001750	Tcirg1	T cell, immune regulator 1, ATPase, H+ transporting, lysosomal V0 protein A3	1.07286	9.25812	1.19337e-85	7.51186e-85	0.00202564	1	8332	8278	7876	15600	14824	15568
ENSMUSG00000041225	Arhgap12	Rho GTPase activating protein 12	0.975688	6.17021	1.25004e-85	7.86415e-85	0.00104536	1	1011	1037	963	1933	1649	1712
ENSMUSG00000026657	Frmd4a	FERM domain containing 4A	1.07434	6.20811	1.56314e-85	9.82382e-85	0.00143155	1	998	1055	901	2041	1692	1830
ENSMUSG00000032594	Ip6k1	inositol hexaphosphate kinase 1	1.13726	5.78606	1.56333e-85	9.82382e-85	0.00144454	1	746	669	721	1417	1313	1471
ENSMUSG00000020101	4632428N05Rik	RIKEN cDNA 4632428N05 gene	1.18377	7.3945	1.67138e-85	1.04969e-84	0.00225841	1	2262	2170	1948	4571	4010	4381
ENSMUSG00000042447	Mios	missing oocyte, meiosis regulator, homolog (Drosophila)	-1.30697	4.75491	1.71454e-85	1.07617e-84	0.00117097	-1	769	783	825	323	255	281
ENSMUSG00000032423	Syncrip	synaptotagmin binding, cytoplasmic RNA interacting protein	-0.984787	7.74687	1.8993e-85	1.19147e-84	0.00154396	-1	5659	6202	5856	2739	2464	2795
ENSMUSG00000063354	Slc39a4	solute carrier family 39 (zinc transporter), member 4	0.990447	5.87828	1.98265e-85	1.24305e-84	0.000944002	1	816	833	792	1442	1378	1512
ENSMUSG00000054814	Usp46	ubiquitin specific peptidase 46	-1.37712	4.65985	2.35131e-85	1.47335e-84	0.00118572	-1	702	812	743	257	236	283
ENSMUSG00000020111	Micu1	mitochondrial calcium uptake 1	1.20765	5.48387	3.0061e-85	1.88257e-84	0.00153599	1	575	569	531	1121	1104	1230
ENSMUSG00000021400	Wrnip1	Werner helicase interacting protein 1	-1.25724	4.89056	3.55942e-85	2.22782e-84	0.00111374	-1	842	877	865	305	329	331
ENSMUSG00000048285	Frmd6	FERM domain containing 6	-1.60039	4.48283	3.62179e-85	2.26557e-84	0.00195297	-1	630	779	670	213	188	211
ENSMUSG00000015112	Slc25a13	solute carrier family 25 (mitochondrial carrier, adenine nucleotide translocator), member 13	-1.43441	4.22824	4.53375e-85	2.83443e-84	0.000693107	-1	555	582	551	189	164	205
ENSMUSG00000002105	Slc39a13	solute carrier family 39 (metal ion transporter), member 13	1.76557	5.72821	5.20126e-85	3.2499e-84	0.00459914	1	570	477	445	1753	1408	1384
ENSMUSG00000026928	Card9	caspase recruitment domain family, member 9	1.19185	4.87333	5.57673e-85	3.48253e-84	0.000872291	1	371	371	363	771	684	802
ENSMUSG00000024732	Ccdc86	coiled-coil domain containing 86	0.859235	6.32751	5.65377e-85	3.52864e-84	0.000740718	1	1195	1204	1140	1989	1808	1940
ENSMUSG00000032437	Stt3b	STT3, subunit of the oligosaccharyltransferase complex, homolog B (S. cerevisiae)	-0.975335	7.79675	7.35629e-85	4.58862e-84	0.00153051	-1	5819	6390	6090	2858	2650	2801
ENSMUSG00000030760	Acer3	alkaline ceramidase 3	1.02818	5.5607	8.08418e-85	5.03981e-84	0.000881994	1	663	658	603	1218	1122	1166
ENSMUSG00000032586	Traip	TRAF-interacting protein	-2.32737	3.29169	8.39443e-85	5.23026e-84	0.00253768	-1	297	344	360	65	49	64
ENSMUSG00000001248	Gramd1a	GRAM domain containing 1A	1.21421	7.6843	8.98988e-85	5.59811e-84	0.00246658	1	2620	2612	2456	6022	4882	5062
ENSMUSG00000024677	Ms4a6b	membrane-spanning 4-domains, subfamily A, member 6B	1.55219	7.76326	1.06086e-84	6.60239e-84	0.00412856	1	2452	2449	1957	6667	5568	5753
ENSMUSG00000072082	Ccnf	cyclin F	-1.70057	4.64339	1.12792e-84	7.01575e-84	0.00277438	-1	703	808	851	208	195	246
ENSMUSG00000036526	Card11	caspase recruitment domain family, member 11	3.23057	2.74073	1.19159e-84	7.40759e-84	0.00527056	1	30	34	15	262	185	220
ENSMUSG00000001211	Agpat3	1-acylglycerol-3-phosphate O-acyltransferase 3	0.979839	6.60229	1.68893e-84	1.04934e-83	0.00126702	1	1371	1372	1312	2523	2190	2439
ENSMUSG00000026113	Inpp4a	inositol polyphosphate-4-phosphatase, type I	1.31693	4.59233	2.05394e-84	1.27541e-83	0.000913617	1	271	290	294	641	588	675
ENSMUSG00000026773	Pfkfb3	6-phosphofructo-2-kinase/fructose-2,6-biphosphatase 3	1.0831	6.98499	2.14974e-84	1.33414e-83	0.00178175	1	1632	1819	1593	3476	2958	3116
ENSMUSG00000024242	Map4k3	mitogen-activated protein kinase kinase kinase kinase 3	1.14768	5.55193	2.19844e-84	1.3636e-83	0.00135944	1	621	626	562	1332	1080	1174
ENSMUSG00000078185	Chml	choroideremia-like	-1.49343	4.16703	2.87638e-84	1.78309e-83	0.000874891	-1	512	586	538	189	157	173
ENSMUSG00000037410	Tbc1d2b	TBC1 domain family, member 2B	0.977394	6.95114	4.06971e-84	2.52143e-83	0.0013795	1	1702	1798	1673	3190	2762	3155
ENSMUSG00000059878	Zfp422	zinc finger protein 422	-1.2438	4.78483	4.08229e-84	2.52781e-83	0.000962435	-1	790	791	813	311	301	291
ENSMUSG00000054342	Kcnn4	potassium intermediate/small conductance calcium-activated channel, subfamily N, member 4	1.26563	6.59085	4.14381e-84	2.56446e-83	0.00243853	1	1263	1172	1076	2782	2290	2486
ENSMUSG00000057789	Bak1	BCL2-antagonist/killer 1	0.87816	6.38304	4.93978e-84	3.05534e-83	0.000840844	1	1225	1231	1192	2168	1830	1999
ENSMUSG00000003380	Rabac1	Rab acceptor 1 (prenylated)	1.2092	5.68796	5.28651e-84	3.26797e-83	0.00173048	1	695	601	631	1354	1287	1341
ENSMUSG00000019849	Prep	prolyl endopeptidase	-0.9847	6.95726	5.3353e-84	3.29628e-83	0.00139914	-1	3249	3505	3489	1632	1414	1581
ENSMUSG00000006715	Gmnn	geminin	-1.3082	5.04145	5.59316e-84	3.45366e-83	0.00156805	-1	910	974	1017	331	338	377
ENSMUSG00000037415	Ranbp10	RAN binding protein 10	1.02403	5.87167	5.7746e-84	3.5637e-83	0.001098	1	790	821	781	1470	1439	1433
ENSMUSG00000049625	Tifab	TRAF-interacting protein with forkhead-associated domain, family member B	1.56568	5.6397	7.19663e-84	4.4388e-83	0.00346553	1	588	512	459	1327	1319	1477
ENSMUSG00000022322	Shcbp1	Shc SH2-domain binding protein 1	-1.94749	3.64611	8.32454e-84	5.1316e-83	0.00183457	-1	363	442	418	100	86	97
ENSMUSG00000032557	Uba5	ubiquitin-like modifier activating enzyme 5	1.05745	5.34665	8.75041e-84	5.39111e-83	0.000846001	1	532	566	539	1115	942	989
ENSMUSG00000020422	Tns3	tensin 3	0.987174	7.35533	1.11171e-83	6.84538e-83	0.00152498	1	2269	2390	2157	4280	3732	4065
ENSMUSG00000045294	Insig1	insulin induced gene 1	-1.04011	6.35156	1.26404e-83	7.77906e-83	0.00139067	-1	2099	2381	2334	981	978	997
ENSMUSG00000086763	Plxna4os1	plexin A4, opposite strand 1	2.91952	2.43175	1.56813e-83	9.64507e-83	0.00140211	1	22	26	29	194	164	165
ENSMUSG00000047959	Kcna3	potassium voltage-gated channel, shaker-related subfamily, member 3	-2.42303	3.61418	1.63831e-83	1.00711e-82	0.00451916	-1	372	497	401	80	69	62
ENSMUSG00000022881	Rfc4	replication factor C (activator 1) 4	-1.81299	3.67583	1.74127e-83	1.0698e-82	0.00124068	-1	406	400	417	110	85	116
ENSMUSG00000068335	Dok1	docking protein 1	0.990818	5.99397	2.204e-83	1.35334e-82	0.00105641	1	902	909	835	1720	1439	1544
ENSMUSG00000018819	Lsp1	lymphocyte specific 1	-0.945884	6.30837	2.62096e-83	1.60847e-82	0.00103631	-1	1994	2252	2225	1033	947	1020
ENSMUSG00000000290	Itgb2	integrin beta 2	1.11973	9.32881	2.84347e-83	1.74406e-82	0.00228022	1	8742	8595	7817	17289	15023	16579
ENSMUSG00000048537	Phldb1	pleckstrin homology-like domain, family B, member 1	-1.37268	4.60488	3.35928e-83	2.05928e-82	0.0011751	-1	664	775	732	266	221	262
ENSMUSG00000055172	C1ra	complement component 1, r subcomponent A	1.84389	3.42217	3.43631e-83	2.10534e-82	0.000714775	1	100	101	87	331	281	313
ENSMUSG00000002718	Cse1l	chromosome segregation 1-like (S. cerevisiae)	-0.995711	6.84427	3.48114e-83	2.13162e-82	0.00142452	-1	3009	3316	3173	1518	1271	1470
ENSMUSG00000036249	Rbm43	RNA binding motif protein 43	1.31554	5.37883	4.06888e-83	2.49013e-82	0.00201267	1	550	460	466	1119	1041	1125
ENSMUSG00000019982	Myb	myeloblastosis oncogene	-3.0992	2.74727	4.35133e-83	2.66151e-82	0.00420409	-1	207	257	268	29	23	24
ENSMUSG00000018171	Vmp1	vacuole membrane protein 1	0.979445	7.73838	5.20727e-83	3.18328e-82	0.00158379	1	2990	3085	2845	5598	4809	5321
ENSMUSG00000032849	Abcc4	ATP-binding cassette, sub-family C (CFTR/MRP), member 4	-0.990945	6.63211	5.34147e-83	3.26351e-82	0.00133812	-1	2607	2903	2679	1268	1128	1285
ENSMUSG00000022177	Haus4	HAUS augmin-like complex, subunit 4	-1.33048	5.31446	5.53133e-83	3.37764e-82	0.00198466	-1	1155	1178	1189	376	409	465
ENSMUSG00000031591	Asah1	N-acylsphingosine amidohydrolase 1	0.995989	8.22022	5.82512e-83	3.55507e-82	0.00171336	1	4151	4260	3951	7528	7025	7464
ENSMUSG00000029580	Actb	actin, beta	1.16248	12.287	5.96869e-83	3.64067e-82	0.00253756	1	67441	64030	60016	134325	118031	131109
ENSMUSG00000076437	2700094K13Rik	RIKEN cDNA 2700094K13 gene	-2.01192	4.29523	6.48219e-83	3.9517e-82	0.00398298	-1	610	602	726	132	142	155
ENSMUSG00000024556	Me2	malic enzyme 2, NAD(+)-dependent, mitochondrial	-0.978812	5.86774	8.17271e-83	4.97953e-82	0.000935121	-1	1511	1644	1648	780	643	756
ENSMUSG00000042507	Elmsan1	ELM2 and Myb/SANT-like domain containing 1	0.906641	6.12814	8.31139e-83	5.06122e-82	0.000842246	1	947	1081	992	1795	1527	1739
ENSMUSG00000021597	Ankrd32	ankyrin repeat domain 32	-1.55732	4.1684	8.35128e-83	5.0827e-82	0.00126153	-1	511	595	551	191	145	167
ENSMUSG00000063810	Alms1	Alstrom syndrome 1	-2.44627	3.7057	9.06259e-83	5.51258e-82	0.00509399	-1	376	501	480	88	71	63
ENSMUSG00000039231	Suv39h1	suppressor of variegation 3-9 homolog 1 (Drosophila)	-1.35572	5.36259	9.88341e-83	6.00855e-82	0.00216407	-1	1098	1334	1234	406	402	470
ENSMUSG00000034168	Irf2bpl	interferon regulatory factor 2 binding protein-like	1.56028	4.19878	1.28254e-82	7.79283e-82	0.00142708	1	203	178	194	553	444	521
ENSMUSG00000009292	Trpm2	transient receptor potential cation channel, subfamily M, member 2	1.17178	4.91606	1.35463e-82	8.22632e-82	0.000913478	1	390	404	356	827	692	798
ENSMUSG00000037999	Arap2	ArfGAP with RhoGAP domain, ankyrin repeat and PH domain 2	-1.85412	4.35262	1.58229e-82	9.60352e-82	0.00324227	-1	584	752	643	187	135	167
ENSMUSG00000020328	Nudcd2	NudC domain containing 2	-0.971764	5.7953	1.58502e-82	9.61481e-82	0.000869629	-1	1461	1526	1571	751	626	701
ENSMUSG00000024851	Pitpnm1	phosphatidylinositol transfer protein, membrane-associated 1	1.01197	7.25778	1.86425e-82	1.13024e-81	0.00162451	1	2094	2214	1989	3903	3641	3793
ENSMUSG00000023048	Prr13	proline rich 13	0.959983	7.0687	1.96629e-82	1.19145e-81	0.00138529	1	1896	1891	1867	3415	3091	3324
ENSMUSG00000035561	Aldh1b1	aldehyde dehydrogenase 1 family, member B1	1.9243	4.84835	2.05681e-82	1.24561e-81	0.00462449	1	289	244	210	789	813	917
ENSMUSG00000042810	Krba1	KRAB-A domain containing 1	-2.38395	2.89455	2.18305e-82	1.32134e-81	0.00111116	-1	236	258	267	43	41	46
ENSMUSG00000079293	Clec7a	C-type lectin domain family 7, member a	-1.42483	8.32799	2.69201e-82	1.62851e-81	0.00364451	-1	9351	10308	9418	2937	3187	3522
ENSMUSG00000002477	Snrpd1	small nuclear ribonucleoprotein D1	-1.07221	6.26198	2.72263e-82	1.64612e-81	0.00151193	-1	2093	2077	2273	916	873	949
ENSMUSG00000042506	Usp22	ubiquitin specific peptidase 22	0.944241	6.20327	2.78812e-82	1.6848e-81	0.00102009	1	1084	1057	983	1841	1689	1842
ENSMUSG00000031527	Eri1	exoribonuclease 1	-0.881733	6.42625	3.07567e-82	1.85754e-81	0.00088961	-1	2201	2457	2258	1136	1050	1166
ENSMUSG00000014905	Dnajb9	DnaJ (Hsp40) homolog, subfamily B, member 9	-1.10439	5.25328	3.81967e-82	2.30561e-81	0.000962333	-1	1001	1149	1075	460	405	475
ENSMUSG00000022016	Akap11	A kinase (PRKA) anchor protein 11	-1.24822	6.03767	4.39403e-82	2.65085e-81	0.00216363	-1	1703	2138	1899	773	631	755
ENSMUSG00000015790	Surf1	surfeit gene 1	1.17686	4.6913	4.60374e-82	2.77585e-81	0.000670789	1	306	357	318	684	619	679
ENSMUSG00000002699	Lcp2	lymphocyte cytosolic protein 2	1.42757	7.71761	4.81939e-82	2.90428e-81	0.0035968	1	2559	2470	2050	6201	5136	5708
ENSMUSG00000026600	Soat1	sterol O-acyltransferase 1	1.06875	7.93468	5.21861e-82	3.14315e-81	0.00198091	1	3321	3408	3076	6282	5601	6504
ENSMUSG00000039116	Adgrg6	adhesion G protein-coupled receptor G6	-1.16127	6.80296	5.93804e-82	3.5745e-81	0.00210764	-1	2900	3478	3205	1403	1140	1287
ENSMUSG00000030403	Vasp	vasodilator-stimulated phosphoprotein	1.03428	9.05092	5.99653e-82	3.60774e-81	0.00195764	1	7434	7271	6889	13833	12379	13326
ENSMUSG00000028896	Rcc1	regulator of chromosome condensation 1	-1.06299	5.68729	7.7252e-82	4.64523e-81	0.00115691	-1	1393	1407	1515	651	583	612
ENSMUSG00000020130	Tbc1d15	TBC1 domain family, member 15	-1.0185	6.7288	8.28174e-82	4.97717e-81	0.00150295	-1	2768	3099	2945	1304	1216	1364
ENSMUSG00000026170	Cyp27a1	cytochrome P450, family 27, subfamily a, polypeptide 1	2.85464	3.60578	9.02393e-82	5.42026e-81	0.00791952	1	79	54	49	352	420	403
ENSMUSG00000030148	Clec4a2	C-type lectin domain family 4, member a2	1.05687	8.74902	9.53314e-82	5.723e-81	0.00202973	1	5924	5988	5426	11038	10211	10969
ENSMUSG00000038172	Ttc39b	tetratricopeptide repeat domain 39B	-0.89326	6.39355	1.10965e-81	6.65788e-81	0.000925136	-1	2106	2390	2284	1121	1024	1115
ENSMUSG00000067873	Htatsf1	HIV TAT specific factor 1	-1.00547	5.92605	1.11549e-81	6.68932e-81	0.00109784	-1	1602	1752	1680	813	638	792
ENSMUSG00000023030	Slc11a2	solute carrier family 11 (proton-coupled divalent metal ion transporters), member 2	0.930773	7.7392	1.2597e-81	7.55e-81	0.00143885	1	3034	3128	2963	5425	4811	5313
ENSMUSG00000047757	Fancb	Fanconi anemia, complementation group B	-2.6349	2.77616	1.30854e-81	7.83846e-81	0.00196816	-1	221	238	259	32	33	38
ENSMUSG00000044477	Zfand3	zinc finger, AN1-type domain 3	0.892033	6.55319	1.31028e-81	7.84462e-81	0.00100148	1	1328	1440	1313	2443	2118	2207
ENSMUSG00000018102	Hist1h2bc	histone cluster 1, H2bc	3.16123	2.69838	1.52047e-81	9.09805e-81	0.00512967	1	31	23	26	260	183	201
ENSMUSG00000015745	Plekho1	pleckstrin homology domain containing, family O member 1	1.09336	6.98138	1.54836e-81	9.25991e-81	0.00190014	1	1743	1688	1570	3286	3077	3168
ENSMUSG00000071072	Ptges3	prostaglandin E synthase 3 (cytosolic)	-0.922688	8.35511	1.56949e-81	9.38121e-81	0.00149031	-1	8522	9212	8882	4414	3902	4230
ENSMUSG00000028948	Nol9	nucleolar protein 9	-1.02433	6.34123	1.651e-81	9.86303e-81	0.00138199	-1	2111	2373	2259	1091	947	923
ENSMUSG00000041992	Rapgef5	Rap guanine nucleotide exchange factor (GEF) 5	1.13503	6.32566	1.75212e-81	1.04615e-80	0.00184587	1	1052	1126	937	2266	1810	2046
ENSMUSG00000047388	Atmin	ATM interactor	-0.943165	5.57728	2.77288e-81	1.65472e-80	0.000637807	-1	1235	1339	1317	619	566	623
ENSMUSG00000020115	Tbk1	TANK-binding kinase 1	0.992106	6.62051	3.57959e-81	2.13497e-80	0.00139578	1	1374	1423	1287	2546	2304	2407
ENSMUSG00000045896	Paip2b	poly(A) binding protein interacting protein 2B	-1.41567	4.79981	3.77984e-81	2.25319e-80	0.00173733	-1	770	918	818	292	284	262
ENSMUSG00000035448	Ccr3	chemokine (C-C motif) receptor 3	2.90885	3.49791	4.13978e-81	2.46641e-80	0.00796926	1	54	72	38	450	303	353
ENSMUSG00000033629	Hacd3	3-hydroxyacyl-CoA dehydratase 3	-0.981755	6.91557	4.37584e-81	2.60564e-80	0.00144361	-1	3192	3422	3331	1646	1356	1502
ENSMUSG00000025915	Sgk3	serum/glucocorticoid regulated kinase 3	1.01116	6.64825	4.78035e-81	2.84498e-80	0.00148065	1	1425	1382	1318	2562	2321	2549
ENSMUSG00000038855	Itpkb	inositol 1,4,5-trisphosphate 3-kinase B	1.00429	6.68755	4.81981e-81	2.86691e-80	0.00146826	1	1442	1456	1356	2740	2380	2509
ENSMUSG00000061436	Hipk2	homeodomain interacting protein kinase 2	-1.403	5.34803	5.83844e-81	3.47094e-80	0.00247219	-1	1101	1361	1202	470	390	377
ENSMUSG00000078606	Gm4070	predicted gene 4070	2.08243	3.22485	6.92512e-81	4.11475e-80	0.00146557	1	77	81	62	309	257	268
ENSMUSG00000034152	Exoc3	exocyst complex component 3	0.876068	5.96081	7.29259e-81	4.33076e-80	0.000684184	1	901	944	880	1598	1354	1520
ENSMUSG00000029598	Plbd2	phospholipase B domain containing 2	1.09235	7.45012	1.05269e-80	6.2481e-80	0.0020315	1	2389	2408	2132	4603	4007	4603
ENSMUSG00000054455	Vapb	vesicle-associated membrane protein, associated protein B and C	1.04587	6.71395	1.29277e-80	7.66892e-80	0.00165114	1	1461	1465	1324	2823	2404	2621
ENSMUSG00000024899	Papss2	3'-phosphoadenosine 5'-phosphosulfate synthase 2	-1.29439	4.76037	1.44159e-80	8.54717e-80	0.00131061	-1	729	827	826	311	251	306
ENSMUSG00000041375	Ccdc9	coiled-coil domain containing 9	0.832445	6.08646	1.47084e-80	8.71592e-80	0.000614077	1	967	1035	1029	1690	1493	1641
ENSMUSG00000047344	Lancl3	LanC lantibiotic synthetase component C-like 3 (bacterial)	1.87172	3.33145	1.55314e-80	9.19868e-80	0.00070546	1	97	83	86	303	271	297
ENSMUSG00000040479	Dgkz	diacylglycerol kinase zeta	1.14638	7.15787	1.60285e-80	9.488e-80	0.00220196	1	1833	1935	1749	4001	3130	3808
ENSMUSG00000062593	Lilrb4a	leukocyte immunoglobulin-like receptor, subfamily B, member 4A	1.09034	9.43482	1.60692e-80	9.50699e-80	0.00224474	1	9357	9457	8643	19114	16041	17147
ENSMUSG00000032356	Rasgrf1	RAS protein-specific guanine nucleotide-releasing factor 1	2.64975	2.65607	1.68464e-80	9.96141e-80	0.0018299	1	35	32	39	205	202	189
ENSMUSG00000049686	Orai1	ORAI calcium release-activated calcium modulator 1	1.13865	5.14725	1.81766e-80	1.07422e-79	0.00108916	1	451	442	477	936	879	880
ENSMUSG00000001435	Col18a1	collagen, type XVIII, alpha 1	1.21955	4.90327	1.85469e-80	1.09552e-79	0.00118839	1	375	387	351	766	723	827
ENSMUSG00000029475	Kdm2b	lysine (K)-specific demethylase 2B	-1.23911	5.09543	2.02289e-80	1.19423e-79	0.00144646	-1	890	1067	1017	391	351	383
ENSMUSG00000001128	Cfp	complement factor properdin	1.10331	10.1151	2.03531e-80	1.20092e-79	0.0023294	1	15124	14352	14227	28355	26867	28664
ENSMUSG00000022074	Tnfrsf10b	tumor necrosis factor receptor superfamily, member 10b	-2.16997	3.33705	2.29642e-80	1.35426e-79	0.00229409	-1	319	326	368	75	60	66
ENSMUSG00000045404	Kcnk13	potassium channel, subfamily K, member 13	1.17176	5.15599	3.10751e-80	1.8316e-79	0.00125274	1	479	465	413	926	882	923
ENSMUSG00000040102	Klhl42	kelch-like 42	-1.52721	4.37668	3.32304e-80	1.95759e-79	0.00165903	-1	568	685	652	199	186	205
ENSMUSG00000036918	Ttc7	tetratricopeptide repeat domain 7	0.90014	6.03461	3.39156e-80	1.99689e-79	0.000822366	1	952	965	918	1596	1513	1617
ENSMUSG00000038644	Pold1	polymerase (DNA directed), delta 1, catalytic subunit	-1.28303	5.93506	3.56401e-80	2.09731e-79	0.0023379	-1	1564	1882	1932	698	626	649
ENSMUSG00000070327	Rnf213	ring finger protein 213	1.27226	10.1774	3.64479e-80	2.1437e-79	0.00310082	1	13866	15691	12587	32582	27760	30609
ENSMUSG00000040010	Slc7a5	solute carrier family 7 (cationic amino acid transporter, y+ system), member 5	-0.967603	6.72213	3.72124e-80	2.1875e-79	0.00134786	-1	2736	3022	2909	1364	1266	1327
ENSMUSG00000035382	Pcsk7	proprotein convertase subtilisin/kexin type 7	0.941111	5.43641	4.30108e-80	2.527e-79	0.000568413	1	615	621	602	1123	969	1063
ENSMUSG00000079442	St6galnac4	ST6 (alpha-N-acetyl-neuraminyl-2,3-beta-galactosyl-1,3)-N-acetylgalactosaminide alpha-2,6-sialyltransferase 4	-0.963355	5.62192	5.00808e-80	2.94081e-79	0.000768557	-1	1316	1398	1317	619	610	617
ENSMUSG00000038545	Cul7	cullin 7	-1.44668	4.61577	5.73996e-80	3.36879e-79	0.00168054	-1	677	788	752	228	229	269
ENSMUSG00000032737	Inppl1	inositol polyphosphate phosphatase-like 1	0.920744	6.45614	6.80801e-80	3.9935e-79	0.00109898	1	1268	1336	1162	2269	1960	2144
ENSMUSG00000041912	Tdrkh	tudor and KH domain containing protein	-1.62449	3.83257	9.97822e-80	5.85e-79	0.000970452	-1	427	448	450	147	105	132
ENSMUSG00000036206	Sh3bp4	SH3-domain binding protein 4	-1.00368	6.54746	1.03681e-79	6.07535e-79	0.00143195	-1	2365	2725	2654	1208	1120	1119
ENSMUSG00000020827	Mink1	misshapen-like kinase 1 (zebrafish)	0.843796	6.44722	1.41596e-79	8.29261e-79	0.000836379	1	1252	1373	1249	2120	1957	2133
ENSMUSG00000041571	Sepw1	selenoprotein W, muscle 1	1.14899	6.27238	1.64019e-79	9.60073e-79	0.00194334	1	1054	909	1013	2122	1837	1948
ENSMUSG00000025509	Pnpla2	patatin-like phospholipase domain containing 2	1.05511	5.4642	1.72469e-79	1.009e-78	0.00105215	1	597	616	564	1092	1051	1155
ENSMUSG00000042626	Shc1	src homology 2 domain-containing transforming protein C1	0.867778	6.03621	2.10244e-79	1.22934e-78	0.000726717	1	967	1004	910	1627	1469	1602
ENSMUSG00000003604	Aven	apoptosis, caspase activation inhibitor	-1.31381	4.4374	2.3371e-79	1.36583e-78	0.00078971	-1	627	634	647	248	201	237
ENSMUSG00000069114	Zbtb10	zinc finger and BTB domain containing 10	-2.32217	3.72851	2.35258e-79	1.37415e-78	0.0047751	-1	444	525	390	78	86	78
ENSMUSG00000001700	Gramd3	GRAM domain containing 3	-1.25206	4.55097	2.66887e-79	1.55806e-78	0.000702341	-1	677	683	679	280	239	246
ENSMUSG00000037286	Stag1	stromal antigen 1	-0.951656	6.74492	3.05463e-79	1.78232e-78	0.00131829	-1	2781	3045	2946	1429	1285	1337
ENSMUSG00000022973	Synj1	synaptojanin 1	0.96557	7.29267	3.36231e-79	1.96082e-78	0.00153556	1	2099	2370	2125	4007	3621	3870
ENSMUSG00000028917	Plekhm2	pleckstrin homology domain containing, family M (with RUN domain) member 2	0.814064	6.42084	4.18896e-79	2.4416e-78	0.00073618	1	1211	1359	1285	2127	1882	2047
ENSMUSG00000021175	Cdca7l	cell division cycle associated 7 like	-1.52043	4.23551	4.31006e-79	2.51086e-78	0.00139932	-1	542	576	604	169	174	193
ENSMUSG00000019054	Fis1	fission 1 (mitochondrial outer membrane) homolog (yeast)	1.00668	6.40038	4.38851e-79	2.55521e-78	0.00141677	1	1208	1095	1176	2245	1919	2092
ENSMUSG00000050410	Tcf19	transcription factor 19	-2.05287	4.07008	5.15764e-79	3.00145e-78	0.0040597	-1	502	542	622	108	127	123
ENSMUSG00000029780	Nt5c3	5'-nucleotidase, cytosolic III	1.01618	6.08895	6.2679e-79	3.64563e-78	0.00131572	1	970	984	839	1754	1579	1715
ENSMUSG00000051586	Mical3	microtubule associated monooxygenase, calponin and LIM domain containing 3	-2.02038	3.56715	6.46306e-79	3.75716e-78	0.00240568	-1	351	396	421	83	77	97
ENSMUSG00000020706	Ftsj3	FtsJ homolog 3 (E. coli)	-0.984285	6.94827	7.45899e-79	4.33384e-78	0.0015173	-1	3345	3506	3327	1695	1390	1517
ENSMUSG00000012422	Tmem167	transmembrane protein 167	-0.941689	6.97931	8.16668e-79	4.74253e-78	0.00136482	-1	3303	3486	3505	1669	1482	1639
ENSMUSG00000085208	Brip1os	BRCA1 interacting protein C-terminal helicase 1, opposite strand	-0.964351	6.97695	1.03478e-78	6.00599e-78	0.0014514	-1	3266	3556	3513	1628	1457	1648
ENSMUSG00000028337	Coro2a	coronin, actin binding protein 2A	0.887693	6.49621	1.1138e-78	6.46121e-78	0.00102201	1	1308	1353	1269	2380	1975	2149
ENSMUSG00000022407	Adsl	adenylosuccinate lyase	-0.838688	6.29453	1.11558e-78	6.46814e-78	0.000757027	-1	2041	2192	2012	1122	955	1044
ENSMUSG00000034165	Ccnd3	cyclin D3	1.19613	5.23783	1.29997e-78	7.53325e-78	0.00149996	1	510	487	423	989	909	1010
ENSMUSG00000030754	Copb1	coatomer protein complex, subunit beta 1	0.932176	7.02718	1.38474e-78	8.02028e-78	0.00135935	1	1803	1969	1796	3336	2950	3207
ENSMUSG00000042029	Ncapg2	non-SMC condensin II complex, subunit G2	-1.04313	5.9699	1.67545e-78	9.69895e-78	0.00134844	-1	1579	1855	1800	773	707	788
ENSMUSG00000041025	Iffo2	intermediate filament family orphan 2	1.58394	3.94306	1.67725e-78	9.70429e-78	0.00121073	1	164	163	148	455	412	406
ENSMUSG00000026970	Rbms1	RNA binding motif, single stranded interacting protein 1	1.18754	7.38448	1.78219e-78	1.0306e-77	0.00250838	1	2247	2166	1912	4642	3902	4349
ENSMUSG00000045140	Pigw	phosphatidylinositol glycan anchor biosynthesis, class W	-1.64509	3.85604	1.78835e-78	1.03362e-77	0.0012076	-1	424	494	434	140	116	130
ENSMUSG00000036167	Pphln1	periphilin 1	-0.861905	6.26886	1.79021e-78	1.03416e-77	0.000827507	-1	1947	2188	2037	1079	916	1040
ENSMUSG00000042677	Zc3h12a	zinc finger CCCH type containing 12A	0.960489	7.07737	2.17885e-78	1.258e-77	0.00148349	1	1869	2020	1802	3422	3084	3387
ENSMUSG00000033964	Zbtb41	zinc finger and BTB domain containing 41 homolog	-1.23865	4.57711	2.38274e-78	1.375e-77	0.000727629	-1	660	731	682	286	230	269
ENSMUSG00000047881	Rell1	RELT-like 1	1.32512	4.4202	2.61754e-78	1.50971e-77	0.0009223	1	248	265	242	568	551	571
ENSMUSG00000024659	Anxa1	annexin A1	1.33134	8.83757	2.76724e-78	1.59521e-77	0.0034072	1	5829	5293	5014	13566	10887	11937
ENSMUSG00000038126	Mphosph9	M-phase phosphoprotein 9	-1.69259	3.65179	2.81644e-78	1.62273e-77	0.000872204	-1	371	401	408	117	102	107
ENSMUSG00000018930	Ccl4	chemokine (C-C motif) ligand 4	1.43302	8.24993	2.97733e-78	1.71453e-77	0.00389025	1	3662	3375	3168	9535	7333	7838
ENSMUSG00000022507	1810013L24Rik	RIKEN cDNA 1810013L24 gene	0.998673	6.00655	2.99058e-78	1.72126e-77	0.00121934	1	916	933	811	1701	1430	1623
ENSMUSG00000038037	Socs1	suppressor of cytokine signaling 1	1.56116	4.2165	3.01892e-78	1.73667e-77	0.00171763	1	213	175	193	541	497	495
ENSMUSG00000031266	Gla	galactosidase, alpha	0.960332	7.6357	3.06974e-78	1.76498e-77	0.00160639	1	2826	2800	2750	5133	4626	4806
ENSMUSG00000021880	Rnase6	ribonuclease, RNase A family, 6	2.8346	2.39315	4.74047e-78	2.72416e-77	0.00149221	1	31	30	18	182	147	177
ENSMUSG00000017716	Birc5	baculoviral IAP repeat-containing 5	-1.4953	4.51075	5.77141e-78	3.31488e-77	0.00187202	-1	632	704	743	227	193	239
ENSMUSG00000032411	Tfdp2	transcription factor Dp 2	-1.88622	3.91903	6.0376e-78	3.46596e-77	0.00278055	-1	433	498	535	127	115	112
ENSMUSG00000034855	Cxcl10	chemokine (C-X-C motif) ligand 10	1.33418	7.25278	6.30602e-78	3.61816e-77	0.00321732	1	1981	1696	1690	4178	3921	3998
ENSMUSG00000003863	Ppfia3	protein tyrosine phosphatase, receptor type, f polypeptide (PTPRF), interacting protein (liprin), alpha 3	-1.94355	3.8706	6.32467e-78	3.62698e-77	0.00299671	-1	433	468	528	118	94	120
ENSMUSG00000052632	Asap2	ArfGAP with SH3 domain, ankyrin repeat and PH domain 2	-2.65705	3.16546	6.40129e-78	3.66901e-77	0.00487605	-1	274	368	307	41	38	55
ENSMUSG00000026586	Prrx1	paired related homeobox 1	2.98149	3.0813	6.42769e-78	3.68222e-77	0.00712636	1	38	54	25	250	285	290
ENSMUSG00000024847	Aip	aryl-hydrocarbon receptor-interacting protein	0.855172	6.25049	6.46129e-78	3.69955e-77	0.000818974	1	1113	1101	1146	1887	1722	1823
ENSMUSG00000030980	Knop1	lysine rich nucleolar protein 1	-0.912807	5.93423	6.90165e-78	3.94963e-77	0.000841725	-1	1571	1780	1602	827	730	793
ENSMUSG00000003363	Pld3	phospholipase D family, member 3	0.997627	8.31352	6.90673e-78	3.95049e-77	0.00185586	1	4541	4428	4204	8168	7337	8010
ENSMUSG00000001016	Ilf2	interleukin enhancer binding factor 2	-0.956021	5.6067	7.00814e-78	4.00642e-77	0.000789329	-1	1272	1343	1369	654	549	633
ENSMUSG00000044573	Acp1	acid phosphatase 1, soluble	-0.787949	6.31697	7.10516e-78	4.05977e-77	0.00061573	-1	2056	2147	2057	1137	1011	1092
ENSMUSG00000060703	Cd302	CD302 antigen	0.894481	6.35692	7.94086e-78	4.53493e-77	0.00100674	1	1218	1174	1162	2000	1864	2040
ENSMUSG00000031314	Taf1	TAF1 RNA polymerase II, TATA box binding protein (TBP)-associated factor	-0.980252	6.44426	9.34371e-78	5.33332e-77	0.00134903	-1	2210	2555	2405	1132	1064	1047
ENSMUSG00000020740	Gga3	golgi associated, gamma adaptin ear containing, ARF binding protein 3	0.98052	5.62017	1.07356e-77	6.1246e-77	0.000919228	1	657	727	668	1328	1107	1185
ENSMUSG00000037965	Zc3h7a	zinc finger CCCH type containing 7 A	0.963272	6.64655	1.41245e-77	8.05382e-77	0.00138266	1	1393	1468	1354	2664	2262	2422
ENSMUSG00000002603	Tgfb1	transforming growth factor, beta 1	0.934459	7.95096	1.43148e-77	8.1581e-77	0.00157495	1	3516	3594	3439	6225	5763	6018
ENSMUSG00000025950	Idh1	isocitrate dehydrogenase 1 (NADP+), soluble	1.05163	6.30841	1.64993e-77	9.39822e-77	0.0016062	1	1092	1091	1015	1924	1876	2120
ENSMUSG00000035725	Prkx	protein kinase, X-linked	0.97984	5.69102	1.80925e-77	1.03004e-76	0.000969869	1	737	727	691	1389	1150	1263
ENSMUSG00000041530	Ago1	argonaute RISC catalytic subunit 1	-1.04432	6.82981	1.90936e-77	1.08647e-76	0.00175733	-1	2910	3429	3173	1408	1288	1421
ENSMUSG00000038393	Txnip	thioredoxin interacting protein	3.77371	5.27975	2.25238e-77	1.281e-76	0.0210273	1	162	103	62	1564	1157	1304
ENSMUSG00000066551	Hmgb1	high mobility group box 1	-0.997781	7.9746	2.25871e-77	1.28393e-76	0.0018213	-1	6487	7189	7133	3145	2957	3200
ENSMUSG00000046718	Bst2	bone marrow stromal cell antigen 2	1.15461	9.93775	2.80939e-77	1.59614e-76	0.00265176	1	13388	12272	12045	25806	23689	25561
ENSMUSG00000073982	Rhog	ras homolog gene family, member G	0.983282	8.41706	3.14588e-77	1.78639e-76	0.00182751	1	4887	4745	4614	8702	7933	8538
ENSMUSG00000018846	Pank3	pantothenate kinase 3	-1.16814	6.70263	3.69655e-77	2.09801e-76	0.0022659	-1	2766	3313	2872	1172	1119	1262
ENSMUSG00000091549	Gm6548	predicted gene 6548	1.03842	5.33151	6.22159e-77	3.52931e-76	0.000943067	1	540	553	541	1103	929	969
ENSMUSG00000021458	2010111I01Rik	RIKEN cDNA 2010111I01 gene	1.29774	5.21297	8.46415e-77	4.79897e-76	0.00204686	1	450	415	462	939	961	1013
ENSMUSG00000027018	Hat1	histone aminotransferase 1	-0.977819	7.01814	9.07392e-77	5.14204e-76	0.00156228	-1	3414	3703	3550	1604	1554	1676
ENSMUSG00000056071	S100a9	S100 calcium binding protein A9 (calgranulin B)	1.44206	6.35995	1.06113e-76	6.01017e-76	0.00357937	1	921	1003	818	2098	2319	2212
ENSMUSG00000011958	Bnip2	BCL2/adenovirus E1B interacting protein 2	0.945875	7.18689	1.39073e-76	7.87295e-76	0.00149923	1	2049	2170	1961	3677	3371	3584
ENSMUSG00000070780	Rbm47	RNA binding motif protein 47	1.5595	4.73296	1.53929e-76	8.70948e-76	0.00273598	1	299	309	226	736	707	752
ENSMUSG00000002847	Pla1a	phospholipase A1 member A	-2.01	3.4231	1.86997e-76	1.05751e-75	0.00207244	-1	326	355	374	95	62	77
ENSMUSG00000014786	Slc9a5	solute carrier family 9 (sodium/hydrogen exchanger), member 5	-1.8009	3.47754	2.97703e-76	1.68271e-75	0.00101318	-1	343	379	340	86	94	92
ENSMUSG00000060510	Zfp266	zinc finger protein 266	-1.25662	4.68522	3.05899e-76	1.72815e-75	0.00105123	-1	707	792	743	306	274	258
ENSMUSG00000079104	Prps1l3	phosphoribosyl pyrophosphate synthetase 1-like 3	-1.34476	4.77273	3.07587e-76	1.7368e-75	0.00178276	-1	782	876	770	322	231	302
ENSMUSG00000042363	Lgalsl	lectin, galactoside binding-like	-2.31161	3.02555	3.12567e-76	1.76401e-75	0.00222049	-1	247	290	292	57	38	54
ENSMUSG00000052310	Slc39a1	solute carrier family 39 (zinc transporter), member 1	1.05123	7.26765	3.22076e-76	1.81675e-75	0.00195412	1	2180	2090	1951	3999	3671	3850
ENSMUSG00000046865	Fbl	fibrillarin	-0.932174	6.86346	3.97751e-76	2.24246e-75	0.00135802	-1	3149	3195	3131	1513	1377	1548
ENSMUSG00000019857	Asf1a	anti-silencing function 1A histone chaperone	-1.36828	4.49248	4.18161e-76	2.35632e-75	0.00129836	-1	654	668	682	271	208	215
ENSMUSG00000027067	Ssrp1	structure specific recognition protein 1	-0.993806	8.06862	4.31344e-76	2.42937e-75	0.00185316	-1	6926	7636	7627	3378	3202	3364
ENSMUSG00000038642	Ctss	cathepsin S	0.988012	11.7957	4.47544e-76	2.51932e-75	0.00201113	1	50689	49715	47496	92417	81743	88151
ENSMUSG00000026064	Ptp4a1	protein tyrosine phosphatase 4a1	-0.932795	7.93736	5.49992e-76	3.09444e-75	0.0015986	-1	6484	7059	6431	3329	2918	3101
ENSMUSG00000037172	E330009J07Rik	RIKEN cDNA E330009J07 gene	-2.05995	4.11177	7.21601e-76	4.0579e-75	0.00458086	-1	473	635	613	121	115	132
ENSMUSG00000032369	Plscr1	phospholipid scramblase 1	-0.83906	6.27624	7.33104e-76	4.12048e-75	0.000802759	-1	1938	2126	2102	1095	958	1027
ENSMUSG00000029502	Golga3	golgi autoantigen, golgin subfamily a, 3	0.818709	6.12325	9.82945e-76	5.52193e-75	0.000675282	1	1025	1098	1006	1724	1511	1698
ENSMUSG00000048930	Tada3	transcriptional adaptor 3	1.32612	4.33075	1.03603e-75	5.81716e-75	0.000882649	1	226	245	239	585	483	524
ENSMUSG00000021714	Cenpk	centromere protein K	-2.26327	2.8803	1.05442e-75	5.91743e-75	0.0011345	-1	228	256	259	46	47	45
ENSMUSG00000032050	Rdx	radixin	-1.0276	7.40181	1.06378e-75	5.96692e-75	0.00188969	-1	4334	5081	4677	2102	1915	2154
ENSMUSG00000002602	Axl	AXL receptor tyrosine kinase	1.28099	6.20589	1.15119e-75	6.45394e-75	0.00269614	1	970	941	758	2061	1800	1938
ENSMUSG00000045273	Cenph	centromere protein H	-2.48494	2.84268	1.51114e-75	8.46761e-75	0.00231946	-1	235	239	267	44	42	32
ENSMUSG00000057497	Fam136a	family with sequence similarity 136, member A	-1.08047	5.26918	1.76173e-75	9.86678e-75	0.00108012	-1	1065	1051	1123	485	434	450
ENSMUSG00000024535	Snx24	sorting nexing 24	1.58703	3.92187	2.64467e-75	1.48042e-74	0.00138072	1	166	153	148	412	405	437
ENSMUSG00000047454	Gphn	gephyrin	-1.10989	5.09718	3.38657e-75	1.89476e-74	0.00104682	-1	895	1003	997	399	377	422
ENSMUSG00000028773	Fabp3	fatty acid binding protein 3, muscle and heart	3.34432	2.22734	5.33632e-75	2.98412e-74	0.00373599	1	25	11	15	168	158	140
ENSMUSG00000019528	Gyg	glycogenin	0.844466	5.85809	5.42041e-75	3.0296e-74	0.000629856	1	847	870	856	1476	1259	1396
ENSMUSG00000046982	Tshz1	teashirt zinc finger family member 1	-1.17623	4.95971	5.60789e-75	3.1328e-74	0.00121549	-1	812	951	908	373	315	368
ENSMUSG00000027722	Spata5	spermatogenesis associated 5	-1.07776	5.0501	6.30384e-75	3.5198e-74	0.000868739	-1	900	949	933	442	365	371
ENSMUSG00000038910	Plcl2	phospholipase C-like 2	-0.90619	6.70492	7.66243e-75	4.27622e-74	0.00123853	-1	2689	2905	2845	1402	1260	1361
ENSMUSG00000001891	Ugp2	UDP-glucose pyrophosphorylase 2	0.778124	6.45391	8.19896e-75	4.57333e-74	0.000706257	1	1315	1348	1342	2160	1915	2064
ENSMUSG00000030451	Herc2	hect (homologous to the E6-AP (UBE3A) carboxyl terminus) domain and RCC1 (CHC1)-like domain (RLD) 2	-1.16873	7.6065	8.24197e-75	4.59499e-74	0.00259273	-1	4955	6214	5596	2315	2088	2250
ENSMUSG00000034724	Cnot6l	CCR4-NOT transcription complex, subunit 6-like	-0.830458	6.11708	1.14854e-74	6.4e-74	0.000720596	-1	1760	1938	1813	991	835	944
ENSMUSG00000028111	Ctsk	cathepsin K	1.73101	3.57275	1.2824e-74	7.14232e-74	0.00126863	1	121	119	100	358	297	355
ENSMUSG00000042660	Wdr55	WD repeat domain 55	-1.03592	5.28511	1.41675e-74	7.8866e-74	0.000936539	-1	1040	1080	1125	515	424	476
ENSMUSG00000025439	Clns1a	chloride channel, nucleotide-sensitive, 1A	-0.780216	6.21166	1.93347e-74	1.07576e-73	0.000600829	-1	1877	2001	1930	1055	940	1027
ENSMUSG00000019261	Map1s	microtubule-associated protein 1S	0.93096	5.85203	2.08661e-74	1.16037e-73	0.000964281	1	808	845	810	1390	1355	1448
ENSMUSG00000031154	Otud5	OTU domain containing 5	0.879648	6.76498	2.11461e-74	1.17535e-73	0.00118238	1	1536	1632	1584	2726	2439	2648
ENSMUSG00000006920	Ezh1	enhancer of zeste homolog 1 (Drosophila)	1.18767	5.54031	2.30923e-74	1.28288e-73	0.00188647	1	538	672	552	1204	1096	1284
ENSMUSG00000047434	Xxylt1	xyloside xylosyltransferase 1	-1.27331	4.54496	2.36581e-74	1.31365e-73	0.00100473	-1	652	729	661	276	215	264
ENSMUSG00000037725	Ckap2	cytoskeleton associated protein 2	-2.05971	3.32544	2.39606e-74	1.32978e-73	0.00220147	-1	319	315	356	68	66	78
ENSMUSG00000017737	Mmp9	matrix metallopeptidase 9	1.39429	5.18134	2.48095e-74	1.3762e-73	0.00266036	1	462	418	358	963	921	1024
ENSMUSG00000049401	Ogfr	opioid growth factor receptor	1.00057	7.63786	2.6068e-74	1.44528e-73	0.00187258	1	2798	2728	2707	4952	4780	4976
ENSMUSG00000044350	Lacc1	laccase (multicopper oxidoreductase) domain containing 1	1.06876	7.75728	2.69377e-74	1.49275e-73	0.00218632	1	2957	2913	2797	6076	4890	5314
ENSMUSG00000038811	Gngt2	guanine nucleotide binding protein (G protein), gamma transducing activity polypeptide 2	1.01491	5.69001	2.90276e-74	1.60775e-73	0.00120152	1	725	705	689	1383	1118	1332
ENSMUSG00000028431	Ikbkap	inhibitor of kappa light polypeptide enhancer in B cells, kinase complex-associated protein	-0.872581	6.1201	2.93029e-74	1.62218e-73	0.000877061	-1	1737	1967	1875	929	863	929
ENSMUSG00000038527	C1rl	complement component 1, r subcomponent-like	2.73253	2.34338	3.10153e-74	1.71612e-73	0.00111135	1	31	32	18	166	156	161
ENSMUSG00000038335	Tsr1	TSR1 20S rRNA accumulation	-1.11767	5.5124	3.3876e-74	1.87346e-73	0.00151039	-1	1226	1306	1340	589	444	564
ENSMUSG00000040054	Baz2a	bromodomain adjacent to zinc finger domain, 2A	0.839233	6.44182	4.50479e-74	2.49006e-73	0.000926169	1	1219	1394	1256	2135	1906	2143
ENSMUSG00000063895	Nupl1	nucleoporin like 1	-0.948787	6.03292	4.64796e-74	2.56791e-73	0.00112869	-1	1664	1947	1741	888	756	833
ENSMUSG00000031467	Agpat5	1-acylglycerol-3-phosphate O-acyltransferase 5 (lysophosphatidic acid acyltransferase, epsilon)	-0.819433	6.47027	4.69351e-74	2.59178e-73	0.000853717	-1	2287	2356	2373	1202	1125	1225
ENSMUSG00000005698	Ctcf	CCCTC-binding factor	-0.897421	6.61225	4.89581e-74	2.70213e-73	0.00119134	-1	2513	2733	2651	1316	1192	1279
ENSMUSG00000026520	Pycr2	pyrroline-5-carboxylate reductase family, member 2	-1.15065	5.24676	5.96477e-74	3.29048e-73	0.00142829	-1	1000	1105	1135	423	419	461
ENSMUSG00000035266	Helq	helicase, POLQ-like	-1.68466	3.68379	6.96978e-74	3.84297e-73	0.00126331	-1	372	427	407	129	104	102
[truncated: 9,023 more rows]

## Sheet: RHWT vs RH-Asp5KO
GeneID	MGI Gene/Marker ID	Symbol	Name	logFC	logCPM	PValue	FDR	Normal	UpDown.Tgw	RH_1	RH_2	RH_3	RHKO_1	RHKO_2	RHKO_3
ENSMUSG00000000303	MGI:88354	Cdh1	cadherin 1	4.45308	4.34016	5.17679281232169e-312	5.73692e-308	0.00321832	1	59	55	34	551	628	567
ENSMUSG00000090958	MGI:93882	Lrrc32	leucine rich repeat containing 32	3.15432	4.39663	1.57187e-263	8.70971e-260	0.00189907	1	114	138	104	620	592	498
ENSMUSG00000049723	MGI:97005	Mmp12	matrix metallopeptidase 12	2.50539	11.1011	1.91408e-261	7.07063e-258	0.00337348	1	17591	19449	17433	57069	58151	51846
ENSMUSG00000005800	MGI:1202395	Mmp8	matrix metallopeptidase 8	2.26599	7.51287	4.49405e-238	1.24508e-234	0.00287201	1	1675	1859	1676	4656	4726	4156
ENSMUSG00000019987	MGI:88070	Arg1	arginase, liver	2.69854	9.53234	1.14972e-230	2.54824e-227	0.00434187	1	5622	5649	5110	17640	21169	18517
ENSMUSG00000032487	MGI:97798	Ptgs2	prostaglandin-endoperoxide synthase 2	-2.58845	7.31089	3.44956e-197	6.37134e-194	0.00438024	-1	7045	7833	7558	717	734	576
ENSMUSG00000040809	MGI:1330860	Chil3	chitinase-like 3	2.35315	9.50694	1.11258e-194	1.76137e-191	0.00401957	1	6406	6944	6362	19519	17702	17149
ENSMUSG00000018927	MGI:98263	Ccl6	chemokine (C-C motif) ligand 6	2.19866	9.59616	4.52651e-188	6.27035e-185	0.00367407	1	8055	8107	6839	18083	19918	18703
ENSMUSG00000034156	MGI:2450877	Bzrap1	benzodiazepine receptor associated protein 1	2.83906	5.17624	3.26783e-182	4.02379e-179	0.00430611	1	209	288	241	882	1056	908
ENSMUSG00000036594	MGI:95895	H2-Aa	histocompatibility 2, class II antigen A, alpha	2.34054	6.12874	2.237e-179	2.47905e-176	0.00378011	1	667	679	573	1976	1599	1652
ENSMUSG00000029413	MGI:1914361	Naaa	N-acylethanolamine acid amidase	2.37752	5.45048	2.10863e-176	2.12435e-173	0.00323063	1	405	395	372	1210	1041	1033
ENSMUSG00000074141	MGI:109552	Il4i1	interleukin 4 induced 1	-2.23691	6.72767	3.59192e-171	3.31714e-168	0.00365009	-1	4783	5147	4525	665	520	473
ENSMUSG00000020649	MGI:98181	Rrm2	ribonucleotide reductase M2	-2.47669	5.76257	2.82474e-165	2.40798e-162	0.00412396	-1	2480	2614	2474	300	233	204
ENSMUSG00000004814	MGI:1928953	Ccl24	chemokine (C-C motif) ligand 24	1.9723	8.79724	2.10233e-164	1.66414e-161	0.0033945	1	4961	5250	4755	11445	10507	9764
ENSMUSG00000040950	MGI:2385729	Mgl2	macrophage galactose N-acetyl-galactosamine specific lectin 2	3.52676	5.85256	2.49913e-155	1.84635e-152	0.00904093	1	258	283	228	2088	1482	1231
ENSMUSG00000038886	MGI:2150656	Man2a2	mannosidase 2, alpha 2	1.65282	6.42169	1.89915e-153	1.3154e-150	0.00215227	1	1112	1283	1044	2102	1917	1802
ENSMUSG00000016498	MGI:1930125	Pdcd1lg2	programmed cell death 1 ligand 2	1.75636	6.41523	1.66541e-151	1.08565e-148	0.00252022	1	1041	1165	1027	2031	1946	1905
ENSMUSG00000026748	MGI:1914698	Plxdc2	plexin domain containing 2	1.70523	6.03987	1.39076e-141	8.56242e-139	0.00239739	1	845	938	784	1679	1474	1359
ENSMUSG00000034855	MGI:1352450	Cxcl10	chemokine (C-X-C motif) ligand 10	-1.68828	5.72451	3.47629e-139	2.02759e-136	0.00197083	-1	2222	2401	2042	350	416	349
ENSMUSG00000059498	MGI:95500	Fcgr3	Fc receptor, IgG, low affinity III	1.57489	8.15151	5.90418e-135	3.27151e-132	0.00263026	1	4177	4287	3429	6469	6550	6012
ENSMUSG00000038776	MGI:95405	Ephx1	epoxide hydrolase 1, microsomal	-1.63891	5.80291	2.10748e-131	1.11215e-128	0.00203994	-1	2314	2523	2145	453	391	365
ENSMUSG00000020689	MGI:96612	Itgb3	integrin beta 3	2.35486	5.41171	3.94505e-127	1.98723e-124	0.00489337	1	391	415	353	1294	1019	892
ENSMUSG00000048120	MGI:102805	Entpd1	ectonucleoside triphosphate diphosphohydrolase 1	1.53227	5.4553	3.00798e-125	1.44932e-122	0.00178477	1	628	679	567	1038	974	907
ENSMUSG00000073557	MGI:1916417	Ppp1r12b	protein phosphatase 1, regulatory (inhibitor) subunit 12B	-1.74996	6.8251	6.20704e-125	2.8661e-122	0.00315897	-1	4520	5235	4681	835	787	699
ENSMUSG00000024990	MGI:97879	Rbp4	retinol binding protein 4, plasma	2.83161	3.41264	6.83895e-125	3.03157e-122	0.00303817	1	72	83	65	308	268	268
ENSMUSG00000036390	MGI:107799	Gadd45a	growth arrest and DNA-damage-inducible 45 alpha	2.04986	5.19899	9.07342e-124	3.86737e-121	0.00346933	1	416	405	366	846	896	900
ENSMUSG00000026712	MGI:97142	Mrc1	mannose receptor, C type 1	1.63418	8.93295	1.4732e-119	6.04665e-117	0.00329196	1	6589	7032	6131	12292	11143	9706
ENSMUSG00000024663	MGI:1922010	Rab3il1	RAB3A interacting protein (rabin3)-like 1	1.43104	7.89911	5.20102e-118	2.05849e-115	0.00246773	1	3590	3971	3180	5301	5397	4875
ENSMUSG00000004933	MGI:99259	Matk	megakaryocyte-associated tyrosine kinase	2.44322	3.42913	8.63225e-116	3.29871e-113	0.00188632	1	94	106	81	297	296	232
ENSMUSG00000037697	MGI:2150302	Ddhd1	DDHD domain containing 1	1.67824	6.11296	1.20028e-114	4.43384e-112	0.0030562	1	841	1033	863	1744	1542	1437
ENSMUSG00000070348	MGI:88313	Ccnd1	cyclin D1	-1.34344	6.10858	2.40844e-112	8.6098e-110	0.00164987	-1	2813	3025	2378	616	640	489
ENSMUSG00000057135	MGI:3610314	Scimp	SLP adaptor and CSK interacting membrane protein	1.75626	5.76684	5.74638e-111	1.99004e-108	0.0033459	1	670	708	681	1200	1313	1239
ENSMUSG00000022479	MGI:103076	Vdr	vitamin D receptor	2.1353	5.94217	9.57889e-111	3.21677e-108	0.00533529	1	537	727	627	1539	1445	1487
ENSMUSG00000046768	MGI:1931551	Rhoj	ras homolog gene family, member J	1.94366	4.00311	2.78548e-110	9.07902e-108	0.00160846	1	167	211	174	392	406	347
ENSMUSG00000017861	MGI:101785	Mybl2	myeloblastosis oncogene-like 2	-2.43858	4.59142	3.05436e-110	9.67097e-108	0.00449184	-1	1055	1178	1093	138	101	93
ENSMUSG00000073421	MGI:103070	H2-Ab1	histocompatibility 2, class II antigen A, beta 1	1.86145	5.98865	4.2745e-110	1.31583e-107	0.00400619	1	753	831	694	1697	1353	1403
ENSMUSG00000074170	MGI:1919537	Plekhf1	pleckstrin homology domain containing, family F (with FYVE domain) member 1	1.79377	5.38813	2.06593e-109	6.18775e-107	0.00333491	1	509	564	484	947	964	989
ENSMUSG00000000318	MGI:96975	Clec10a	C-type lectin domain family 10, member A	2.22918	3.63085	3.77238e-107	1.10014e-104	0.00212812	1	120	140	105	342	315	266
ENSMUSG00000042476	MGI:97569	Abcb4	ATP-binding cassette, sub-family B (MDR/TAP), member 4	-2.22347	4.22778	7.49489e-103	2.1297e-100	0.00309832	-1	783	959	782	105	94	92
ENSMUSG00000022912	MGI:1095733	Pros1	protein S (alpha)	1.7961	5.40907	4.11406e-102	1.1398e-99	0.00369803	1	550	593	442	1117	913	924
ENSMUSG00000021756	MGI:96560	Il6st	interleukin 6 signal transducer	1.58117	7.64259	4.12661e-101	1.11539e-98	0.00354039	1	2589	3004	2696	4723	4541	4136
ENSMUSG00000037944	MGI:103011	Ccr7	chemokine (C-C motif) receptor 7	-2.77275	6.65806	1.10489e-100	2.91532e-98	0.0100232	-1	4335	4992	5128	444	311	389
ENSMUSG00000028859	MGI:1339755	Csf3r	colony stimulating factor 3 receptor (granulocyte)	1.59289	7.40416	1.28973e-100	3.3239e-98	0.00357703	1	2607	2539	1894	3898	4267	3264
ENSMUSG00000040557	MGI:1933146	Wbscr27	Williams Beuren syndrome chromosome region 27 (human)	2.0518	3.99759	1.32821e-100	3.34529e-98	0.00265661	1	163	196	159	425	373	359
ENSMUSG00000026483	MGI:2137237	Fam129a	family with sequence similarity 129, member A	1.36811	6.58345	1.07189e-99	2.63971e-97	0.0024077	1	1472	1595	1377	2254	2008	1920
ENSMUSG00000026421	MGI:88549	Csrp1	cysteine and glycine-rich protein 1	1.35089	7.9769	7.9285e-96	1.91008e-93	0.00275809	1	4065	4104	3602	5546	5500	5127
ENSMUSG00000021703	MGI:2444223	Serinc5	serine incorporator 5	-2.12791	5.05864	7.3761e-91	1.73919e-88	0.00512804	-1	1347	1591	1505	212	180	159
ENSMUSG00000022750	MGI:1337995	Klhl22	kelch-like 22	1.35214	5.68682	9.36179e-90	2.1614e-87	0.00223252	1	806	862	739	1071	1160	1076
ENSMUSG00000027715	MGI:108069	Ccna2	cyclin A2	-1.90827	4.75272	3.46184e-88	7.82942e-86	0.00363052	-1	1123	1221	1145	181	192	131
ENSMUSG00000026669	MGI:1917274	Mcm10	minichromosome maintenance deficient 10 (S. cerevisiae)	-1.89227	4.5194	7.15784e-88	1.58646e-85	0.00311562	-1	924	1087	950	160	150	121
ENSMUSG00000016494	MGI:88329	Cd34	CD34 antigen	-3.02656	3.89349	1.59797e-87	3.47229e-85	0.00815137	-1	606	813	724	57	41	44
ENSMUSG00000017493	MGI:96439	Igfbp4	insulin-like growth factor binding protein 4	-1.53417	6.79081	4.05854e-87	8.64938e-85	0.00361632	-1	4678	4715	4222	1010	829	706
ENSMUSG00000060586	MGI:95901	H2-Eb1	histocompatibility 2, class II antigen E beta	1.64039	5.75225	4.73617e-87	9.90306e-85	0.00386313	1	710	801	665	1388	1116	1146
ENSMUSG00000028613	MGI:1340044	Lrp8	low density lipoprotein receptor-related protein 8, apolipoprotein e receptor	-1.89398	4.5266	7.20233e-87	1.47808e-84	0.00318115	-1	968	1038	963	137	146	148
ENSMUSG00000024610	MGI:96534	Cd74	CD74 antigen (invariant polypeptide of major histocompatibility complex, class II antigen-associated)	1.53773	10.3462	9.13334e-86	1.84028e-83	0.00419264	1	18001	20061	17248	32719	27824	26123
ENSMUSG00000041633	MGI:2444667	Kctd12b	potassium channel tetramerisation domain containing 12b	-2.26274	4.40251	1.03934e-85	2.05679e-83	0.0051637	-1	863	1052	943	129	100	93
ENSMUSG00000021466	MGI:105373	Ptch1	patched homolog 1	1.7264	5.4109	1.57157e-85	3.05547e-83	0.00420106	1	486	579	568	1010	982	930
ENSMUSG00000050075	MGI:2442043	Gpr171	G protein-coupled receptor 171	2.68186	2.78639	1.6958e-85	3.24014e-83	0.00297393	1	41	56	59	180	187	174
ENSMUSG00000004885	MGI:88491	Crabp2	cellular retinoic acid binding protein II	-2.52627	3.32903	1.33295e-84	2.50369e-82	0.00314393	-1	453	475	449	46	46	37
ENSMUSG00000022661	MGI:1196990	Cd200	CD200 antigen	-2.55784	4.20279	1.6802e-84	3.10333e-82	0.00668556	-1	766	911	881	82	95	59
ENSMUSG00000017009	MGI:1349164	Sdc4	syndecan 4	1.38122	9.13794	5.34218e-83	9.70526e-81	0.00347523	1	9002	9146	7802	11458	13423	11519
ENSMUSG00000001930	MGI:98941	Vwf	Von Willebrand factor homolog	1.86871	5.56656	1.12356e-82	2.00827e-80	0.00541402	1	549	634	512	1251	971	1099
ENSMUSG00000021125	MGI:1330806	Arg2	arginase type II	2.11348	4.86067	1.58279e-81	2.78421e-79	0.00612006	1	261	323	319	727	668	713
ENSMUSG00000032204	MGI:1891066	Aqp9	aquaporin 9	1.33633	6.30082	6.02717e-80	1.04364e-77	0.00286591	1	1192	1279	1229	1843	1713	1504
ENSMUSG00000031442	MGI:103263	Mcf2l	mcf.2 transforming sequence-like	1.69351	4.98515	5.90281e-78	1.00638e-75	0.00388998	1	393	440	408	827	689	653
ENSMUSG00000056749	MGI:109495	Nfil3	nuclear factor, interleukin 3, regulated	1.33043	6.24741	6.32938e-77	1.06276e-74	0.00295595	1	1121	1307	1154	1627	1637	1588
ENSMUSG00000026833	MGI:1860437	Olfm1	olfactomedin 1	1.41156	5.77748	2.42713e-76	4.01454e-74	0.00318382	1	791	897	797	1321	1137	1108
ENSMUSG00000029581	MGI:1352745	Fscn1	fascin homolog 1, actin bundling protein (Strongylocentrotus purpuratus)	-1.84943	4.18885	3.07003e-76	5.00325e-74	0.00303044	-1	751	821	757	127	113	109
ENSMUSG00000040896	MGI:1928743	Kcnd3	potassium voltage-gated channel, Shal-related family, member 3	2.82621	2.53462	4.03924e-76	6.48737e-74	0.00397206	1	51	38	32	178	152	134
ENSMUSG00000028068	MGI:3028642	Iqgap3	IQ motif containing GTPase activating protein 3	-1.62111	4.74087	2.71721e-75	4.30173e-73	0.00291372	-1	1077	1273	980	232	190	161
ENSMUSG00000042599	MGI:2443388	Kdm7a	lysine (K)-specific demethylase 7A	1.25624	6.60073	4.8372e-74	7.55012e-72	0.00284286	1	1464	1833	1464	2244	2065	1822
ENSMUSG00000020914	MGI:98790	Top2a	topoisomerase (DNA) II alpha	-1.75723	6.88326	5.29035e-73	8.14274e-71	0.00592555	-1	4650	5423	4963	968	803	646
ENSMUSG00000047250	MGI:97797	Ptgs1	prostaglandin-endoperoxide synthase 1	1.22885	5.79493	5.38409e-73	8.1735e-71	0.00237855	1	877	1056	830	1291	1175	1024
ENSMUSG00000043439	MGI:2143991	E130012A19Rik	RIKEN cDNA E130012A19 gene	-1.82266	4.52674	3.53102e-71	5.28793e-69	0.00406782	-1	925	1038	973	146	148	154
ENSMUSG00000022637	MGI:2146430	Cblb	Casitas B-lineage lymphoma b	0.965101	6.44155	3.41981e-70	5.05312e-68	0.00153899	1	1603	1768	1515	1774	1813	1559
ENSMUSG00000039013	MGI:2681107	Siglecf	sialic acid binding Ig-like lectin F	1.75617	3.69768	6.71723e-70	9.79479e-68	0.00244522	1	165	164	164	325	296	278
ENSMUSG00000029207	MGI:108405	Apbb2	amyloid beta (A4) precursor protein-binding, family B, member 2	1.06023	5.89555	6.95636e-70	1.00117e-67	0.00171978	1	1042	1161	999	1272	1229	1100
ENSMUSG00000035561	MGI:1919785	Aldh1b1	aldehyde dehydrogenase 1 family, member B1	1.21365	5.44694	9.2815e-70	1.31869e-67	0.00221713	1	787	791	611	880	986	862
ENSMUSG00000027955	MGI:1915909	Fam198b	family with sequence similarity 198, member B	1.40465	4.69364	9.48358e-70	1.33034e-67	0.00235017	1	381	437	361	559	568	552
ENSMUSG00000037126	MGI:1920978	Psd	pleckstrin and Sec7 domain containing	-1.37779	4.34713	1.37577e-68	1.90578e-66	0.00128833	-1	821	878	718	175	178	148
ENSMUSG00000026204	MGI:102765	Ptprn	protein tyrosine phosphatase, receptor type, N	1.20515	6.40573	2.29551e-68	3.1406e-66	0.00276718	1	1332	1502	1409	1831	1815	1643
ENSMUSG00000029860	MGI:103072	Zyx	zyxin	1.17179	8.28783	4.31766e-68	5.83516e-66	0.00301781	1	5484	5733	4749	6942	6317	6084
ENSMUSG00000042613	MGI:2441670	Pbxip1	pre B cell leukemia transcription factor interacting protein 1	1.11334	7.05272	7.65337e-68	1.02186e-65	0.00251938	1	2322	2524	2123	2917	2713	2494
ENSMUSG00000038037	MGI:1354910	Socs1	suppressor of cytokine signaling 1	1.43408	4.37632	1.72301e-67	2.26365e-65	0.00217518	1	325	338	271	433	490	435
ENSMUSG00000029135	MGI:102858	Fosl2	fos-like antigen 2	1.20488	7.79091	1.73624e-67	2.26365e-65	0.00316185	1	3523	4028	3551	4725	4786	4303
ENSMUSG00000041075	MGI:108570	Fzd7	frizzled homolog 7 (Drosophila)	1.4445	4.47836	3.45131e-67	4.44738e-65	0.00241337	1	304	361	329	503	503	454
ENSMUSG00000040848	MGI:1917362	Sft2d2	SFT2 domain containing 2	1.13707	7.22969	3.58104e-67	4.5615e-65	0.0027145	1	2651	2824	2322	3324	3024	2877
ENSMUSG00000035683	MGI:106924	Melk	maternal embryonic leucine zipper kinase	-1.8671	3.66206	6.58523e-67	8.2929e-65	0.00257876	-1	543	556	515	87	89	63
ENSMUSG00000006611	MGI:109191	Hfe	hemochromatosis	1.01375	6.38242	1.82064e-66	2.267e-64	0.00186984	1	1538	1708	1350	1779	1650	1560
ENSMUSG00000040964	MGI:1920004	Arhgef10l	Rho guanine nucleotide exchange factor (GEF) 10-like	-1.25587	4.83007	5.15403e-66	6.34633e-64	0.0017396	-1	1190	1156	962	249	269	228
ENSMUSG00000046179	MGI:1922038	E2f8	E2F transcription factor 8	-1.55443	4.68	1.85334e-65	2.257e-63	0.00317076	-1	971	1175	996	213	188	176
ENSMUSG00000021171	MGI:1261845	Esyt2	extended synaptotagmin-like protein 2	1.06913	6.77598	3.25658e-65	3.92276e-63	0.00232961	1	1871	2114	1876	2300	2264	2072
ENSMUSG00000001228	MGI:1338889	Uhrf1	ubiquitin-like, containing PHD and RING finger domains, 1	-1.33879	7.08744	3.69967e-65	4.40858e-63	0.00386356	-1	5189	5564	5322	1193	1145	1098
ENSMUSG00000061100	MGI:1888504	Retnla	resistin like alpha	2.53919	3.95664	1.54228e-64	1.81825e-62	0.0105027	1	126	155	102	517	341	339
ENSMUSG00000028833	MGI:1347351	Ncdn	neurochondrin	-0.952115	6.23671	1.8282e-64	2.13265e-62	0.00149131	-1	2799	2922	2509	811	784	699
ENSMUSG00000022440	MGI:1919959	C1qtnf6	C1q and tumor necrosis factor related protein 6	-1.90789	3.66725	7.00186e-64	8.08277e-62	0.00320569	-1	510	599	520	87	73	74
ENSMUSG00000024791	MGI:1915099	Cdca5	cell division cycle associated 5	-1.8092	3.50851	7.62071e-64	8.70646e-62	0.00194147	-1	476	513	448	85	71	65
ENSMUSG00000024030	MGI:107704	Abcg1	ATP-binding cassette, sub-family G (WHITE), member 1	1.04891	7.50744	1.7946e-63	2.02936e-61	0.00248298	1	3486	3643	2755	3801	3841	3342
ENSMUSG00000006289	MGI:1913496	Osgep	O-sialoglycoprotein endopeptidase	0.978919	5.86826	2.55813e-63	2.86355e-61	0.00156782	1	1142	1174	953	1223	1169	1075
ENSMUSG00000040204	MGI:1915276	2810417H13Rik	RIKEN cDNA 2810417H13 gene	-1.93668	5.0881	2.58453e-63	2.86418e-61	0.0068518	-1	1405	1509	1503	264	204	160
ENSMUSG00000027646	MGI:98397	Src	Rous sarcoma oncogene	1.01663	6.22997	7.04277e-63	7.72752e-61	0.00195716	1	1326	1486	1304	1533	1551	1407
ENSMUSG00000029414	MGI:2673709	Kntc1	kinetochore associated 1	-1.85173	3.9272	8.23472e-63	8.94679e-61	0.00378496	-1	594	723	624	107	92	91
ENSMUSG00000041836	MGI:97813	Ptpre	protein tyrosine phosphatase, receptor type, E	1.03373	7.7526	1.09131e-62	1.17416e-60	0.0024787	1	3981	4208	3561	4386	4487	4079
ENSMUSG00000021196	MGI:1891833	Pfkp	phosphofructokinase, platelet	1.12988	8.21364	1.19442e-62	1.27274e-60	0.00305559	1	5014	5676	4765	6523	6062	5638
ENSMUSG00000005803	MGI:1929899	Sqrdl	sulfide quinone reductase-like (yeast)	0.939234	6.62932	2.76979e-62	2.92332e-60	0.00176271	1	1984	1994	1660	1965	2004	1846
ENSMUSG00000031778	MGI:1097153	Cx3cl1	chemokine (C-X3-C motif) ligand 1	-1.26107	7.17023	2.85545e-62	2.98529e-60	0.00360495	-1	5420	6048	5343	1408	1218	1161
ENSMUSG00000037400	MGI:1923545	Atp11b	ATPase, class VI, type 11B	0.959953	6.69887	1.20208e-61	1.24499e-59	0.00190757	1	1909	2124	1820	2202	2102	1841
ENSMUSG00000022504	MGI:108445	Ciita	class II transactivator	2.71572	3.05656	1.42024e-61	1.45732e-59	0.0096068	1	52	76	57	278	198	181
ENSMUSG00000037313	MGI:1341163	Tacc3	transforming, acidic coiled-coil containing protein 3	-1.12707	4.90565	1.70395e-61	1.7324e-59	0.00138883	-1	1144	1240	1012	295	301	242
ENSMUSG00000017754	MGI:103151	Pltp	phospholipid transfer protein	1.0933	7.73502	1.99679e-61	2.01167e-59	0.00285603	1	4087	4145	3109	4592	4528	3879
ENSMUSG00000038963	MGI:1351866	Slco4a1	solute carrier organic anion transporter family, member 4a1	-1.16635	5.36882	2.07541e-61	2.07204e-59	0.00212046	-1	1535	1671	1505	393	398	343
ENSMUSG00000021127	MGI:107946	Zfp36l1	zinc finger protein 36, C3H type-like 1	0.994257	6.02617	7.42035e-61	7.34217e-59	0.00183652	1	1189	1361	1072	1355	1300	1224
ENSMUSG00000037474	MGI:1924093	Dtl	denticleless homolog (Drosophila)	-1.48656	4.45957	1.12773e-60	1.10598e-58	0.00275979	-1	880	910	864	183	174	155
ENSMUSG00000042489	MGI:2445153	Clspn	claspin	-1.83424	4.48674	1.5257e-60	1.48314e-58	0.00538736	-1	874	1010	975	168	147	120
ENSMUSG00000038418	MGI:95295	Egr1	early growth response 1	1.02139	7.73375	8.92015e-60	8.59592e-58	0.00254423	1	3822	4196	3634	4423	4491	3857
ENSMUSG00000020658	MGI:2444851	Efr3b	EFR3 homolog B (S. cerevisiae)	2.23213	2.93176	1.09425e-59	1.04538e-57	0.00475444	1	70	81	73	203	173	191
ENSMUSG00000055541	MGI:105492	Lair1	leukocyte-associated Ig-like receptor 1	-0.877177	6.53533	2.51344e-58	2.38068e-56	0.00150809	-1	3508	3605	2865	1025	1037	863
ENSMUSG00000027379	MGI:1100510	Bub1	budding uninhibited by benzimidazoles 1 homolog (S. cerevisiae)	-1.82022	4.09521	5.64438e-58	5.30094e-56	0.00468331	-1	656	797	718	124	104	104
ENSMUSG00000032122	MGI:1929693	Slc37a2	solute carrier family 37 (glycerol-3-phosphate transporter), member 2	-0.986072	7.27785	1.08363e-57	1.00914e-55	0.00231996	-1	5863	6269	5005	1559	1718	1384
ENSMUSG00000028212	MGI:1329034	Ccne2	cyclin E2	-1.69055	4.75508	1.59262e-57	1.47078e-55	0.00517087	-1	1053	1168	1152	192	223	153
ENSMUSG00000072082	MGI:102551	Ccnf	cyclin F	-1.40383	4.43998	1.65071e-57	1.51184e-55	0.00244969	-1	857	906	818	167	184	175
ENSMUSG00000036206	MGI:2138297	Sh3bp4	SH3-domain binding protein 4	-1.17562	4.96859	2.15982e-57	1.9619e-55	0.00199687	-1	1296	1292	1005	306	304	246
ENSMUSG00000042842	MGI:894688	Serpinb6b	serine (or cysteine) peptidase inhibitor, clade B, member 6b	-1.03607	6.10681	5.72421e-57	5.15737e-55	0.00217663	-1	2549	2665	2435	661	737	618
ENSMUSG00000033685	MGI:109354	Ucp2	uncoupling protein 2 (mitochondrial, proton carrier)	1.00318	10.6256	1.69391e-56	1.51387e-54	0.00280416	1	30137	31818	25525	32362	32059	29767
ENSMUSG00000044244	MGI:2143266	Il20rb	interleukin 20 receptor beta	-1.33156	4.91105	1.90745e-56	1.69107e-54	0.00300894	-1	1202	1183	1148	246	273	240
ENSMUSG00000027323	MGI:97890	Rad51	RAD51 homolog	-1.79609	4.21323	2.30565e-56	2.02788e-54	0.00511463	-1	742	814	792	143	130	94
ENSMUSG00000053040	MGI:1915568	Aph1c	anterior pharynx defective 1c homolog (C. elegans)	1.30246	4.18544	3.20796e-56	2.79926e-54	0.00184107	1	325	309	241	411	401	350
ENSMUSG00000022102	MGI:1332623	Dok2	docking protein 2	1.00146	7.37691	4.73652e-56	4.10079e-54	0.00256203	1	3282	3378	2569	3344	3510	3066
ENSMUSG00000020423	MGI:108384	Btg2	B cell translocation gene 2, anti-proliferative	1.00904	6.89271	4.9647e-56	4.26503e-54	0.00248665	1	2128	2421	2002	2342	2565	2197
ENSMUSG00000034906	MGI:2444777	Ncaph	non-SMC condensin I complex, subunit H	-1.32092	4.70745	5.16976e-56	4.40702e-54	0.00270096	-1	994	1070	998	224	244	195
ENSMUSG00000032788	MGI:1351869	Pdxk	pyridoxal (pyridoxine, vitamin B6) kinase	1.0461	7.94802	9.32918e-56	7.89206e-54	0.00292591	1	4493	4844	4045	5436	4899	4551
ENSMUSG00000051220	MGI:2654144	Ercc6l	excision repair cross-complementing rodent repair deficiency complementation group 6 like	-1.6011	4.08661	1.34013e-55	1.1251e-53	0.00334311	-1	703	697	684	132	138	102
ENSMUSG00000002835	MGI:1351331	Chaf1a	chromatin assembly factor 1, subunit A (p150)	-1.18784	4.77534	1.85086e-55	1.5422e-53	0.00195361	-1	1031	1106	993	257	264	221
ENSMUSG00000085913	MGI:3783048	Gm15601	predicted gene 15601	2.22982	2.33055	2.974e-55	2.45954e-53	0.00199176	1	52	60	37	132	126	119
ENSMUSG00000041324	MGI:96570	Inhba	inhibin beta-A	-1.41078	6.04874	3.01233e-55	2.47279e-53	0.0047587	-1	2354	2879	2688	572	590	456
ENSMUSG00000031779	MGI:1306779	Ccl22	chemokine (C-C motif) ligand 22	-1.84263	10.9972	7.75177e-55	6.31656e-53	0.00940575	-1	84888	91565	87575	16885	11989	11123
ENSMUSG00000025747	MGI:98878	Tyms	thymidylate synthase	-1.24207	4.92834	1.18737e-54	9.60469e-53	0.00257798	-1	1121	1272	1128	291	272	241
ENSMUSG00000031596	MGI:99828	Slc7a2	solute carrier family 7 (cationic amino acid transporter, y+ system), member 2	1.38471	8.91957	6.46003e-54	5.18768e-52	0.0054731	1	6597	7923	7610	10856	10919	9568
ENSMUSG00000062082	MGI:3036289	Cd200r4	CD200 receptor 4	1.29837	5.13509	6.88289e-54	5.4875e-52	0.0035711	1	559	613	515	679	800	751
ENSMUSG00000017499	MGI:1345150	Cdc6	cell division cycle 6	-1.98934	3.39644	1.37046e-53	1.08482e-51	0.00452881	-1	458	450	449	74	63	48
ENSMUSG00000021367	MGI:95283	Edn1	endothelin 1	-1.66337	3.44579	1.86683e-53	1.46725e-51	0.00205083	-1	444	489	413	70	93	66
ENSMUSG00000020315	MGI:98388	Sptbn1	spectrin beta, non-erythrocytic 1	1.09133	7.51696	2.15477e-53	1.68163e-51	0.00328356	1	3104	3604	3004	4021	3647	3476
ENSMUSG00000031453	MGI:1197013	Rasa3	RAS p21 protein activator 3	1.00006	7.0036	3.83133e-53	2.96915e-51	0.00262674	1	2366	2583	2154	2696	2530	2418
ENSMUSG00000031004	MGI:106035	Mki67	antigen identified by monoclonal antibody Ki 67	-1.23878	6.5438	1.10152e-52	8.47712e-51	0.0039867	-1	3265	4005	3553	925	844	715
ENSMUSG00000021728	MGI:95321	Emb	embigin	0.919216	6.81727	1.23258e-52	9.42028e-51	0.00213693	1	2261	2228	1980	2285	2249	2061
ENSMUSG00000019942	MGI:88351	Cdk1	cyclin-dependent kinase 1	-0.993394	5.49616	1.80045e-52	1.36661e-50	0.00176178	-1	1649	1834	1490	497	451	398
ENSMUSG00000025477	MGI:2686961	Inpp5a	inositol polyphosphate-5-phosphatase A	1.04067	4.94212	1.93715e-52	1.46038e-50	0.00169355	1	553	622	497	663	622	567
ENSMUSG00000050377	MGI:2180511	Il31ra	interleukin 31 receptor A	2.14847	2.59254	6.51869e-52	4.88109e-50	0.00375714	1	45	72	69	154	159	133
ENSMUSG00000037447	MGI:2443039	Arid5a	AT rich interactive domain 5A (MRF1-like)	1.09098	5.11609	6.83664e-52	5.08481e-50	0.00223821	1	590	663	584	697	736	676
ENSMUSG00000058290	MGI:2146156	Espl1	extra spindle pole bodies 1 (S. cerevisiae)	-1.88367	3.7625	8.80967e-52	6.50859e-50	0.00540434	-1	574	643	526	117	78	60
ENSMUSG00000033777	MGI:3045213	Tlr13	toll-like receptor 13	-1.03899	7.2808	1.84225e-51	1.35204e-49	0.00298264	-1	6092	6374	4939	1503	1749	1312
ENSMUSG00000045636	MGI:2142572	Mtus1	mitochondrial tumor suppressor 1	1.70748	5.42172	4.42231e-51	3.22421e-49	0.00771835	1	478	584	596	1071	900	959
ENSMUSG00000005470	MGI:1914179	Asf1b	anti-silencing function 1B histone chaperone	-1.23524	4.07495	8.8124e-51	6.38294e-49	0.00117408	-1	660	702	579	158	149	137
ENSMUSG00000044313	MGI:2446273	Mab21l3	mab-21-like 3 (C. elegans)	-1.95587	3.343	1.74868e-50	1.25837e-48	0.00461092	-1	403	461	436	57	66	58
ENSMUSG00000040152	MGI:98737	Thbs1	thrombospondin 1	0.999987	9.52772	2.26811e-50	1.62162e-48	0.00310667	1	13036	14986	12787	15397	15663	13050
ENSMUSG00000026158	MGI:1917405	Ogfrl1	opioid growth factor receptor-like 1	-0.94841	5.47133	2.39215e-50	1.69934e-48	0.0016084	-1	1668	1684	1477	468	488	395
ENSMUSG00000042284	MGI:96599	Itga1	integrin alpha 1	2.18226	2.61514	3.22379e-50	2.27554e-48	0.00481897	1	51	79	56	172	142	141
ENSMUSG00000042029	MGI:1923294	Ncapg2	non-SMC condensin II complex, subunit G2	-1.18976	5.24763	3.64424e-50	2.55604e-48	0.00298901	-1	1412	1537	1402	389	360	284
ENSMUSG00000007080	MGI:1196391	Pole	polymerase (DNA directed), epsilon	-1.53689	4.54291	5.14363e-50	3.58502e-48	0.00455944	-1	881	1011	944	196	162	170
ENSMUSG00000002068	MGI:88316	Ccne1	cyclin E1	-1.22475	5.00499	6.01044e-50	4.16298e-48	0.00295978	-1	1227	1273	1194	293	278	282
ENSMUSG00000021356	MGI:1096873	Irf4	interferon regulatory factor 4	1.18228	6.97104	8.55252e-50	5.88689e-48	0.00407152	1	1962	2251	2129	2714	2625	2445
ENSMUSG00000034226	MGI:2444227	Rhov	ras homolog gene family, member V	2.28068	2.64958	1.02752e-49	7.02901e-48	0.00638072	1	65	66	49	137	166	167
ENSMUSG00000020399	MGI:2159682	Havcr2	hepatitis A virus cellular receptor 2	1.23885	5.25075	1.05902e-49	7.20007e-48	0.00362286	1	616	643	616	749	847	791
ENSMUSG00000017716	MGI:1203517	Birc5	baculoviral IAP repeat-containing 5	-1.42725	3.9591	1.28151e-49	8.65955e-48	0.00241455	-1	625	653	576	148	119	105
ENSMUSG00000027347	MGI:1314635	Rasgrp1	RAS guanyl releasing protein 1	1.17429	5.52915	1.6482e-49	1.10699e-47	0.00337321	1	740	828	779	1067	944	855
ENSMUSG00000066877	MGI:1306821	Nck2	non-catalytic region of tyrosine kinase adaptor protein 2	-0.960056	5.14911	2.38625e-49	1.59304e-47	0.00142204	-1	1311	1429	1139	386	374	314
ENSMUSG00000074785	MGI:1890127	Plxnc1	plexin C1	1.03856	7.81138	2.47944e-49	1.64534e-47	0.00327767	1	3955	4480	3772	4962	4430	4126
ENSMUSG00000033306	MGI:2441849	Lpp	LIM domain containing preferred translocation partner in lipoma	0.897617	6.61529	4.33027e-49	2.85643e-47	0.00213833	1	1825	2150	1718	2080	1941	1695
ENSMUSG00000029313	MGI:1100819	Aff1	AF4/FMR2 family, member 1	0.99141	8.22578	4.80681e-49	3.15201e-47	0.00304569	1	5485	5931	5193	5956	6131	5703
ENSMUSG00000050410	MGI:103180	Tcf19	transcription factor 19	-1.70347	3.30053	6.36329e-49	4.14812e-47	0.00249721	-1	391	441	388	76	68	58
ENSMUSG00000012443	MGI:1098231	Kif11	kinesin family member 11	-1.40391	4.26102	8.53132e-49	5.52889e-47	0.00307151	-1	770	779	728	181	148	136
ENSMUSG00000024665	MGI:1930079	Fads2	fatty acid desaturase 2	-1.70346	3.45555	1.33445e-48	8.59787e-47	0.0031646	-1	426	499	435	71	78	76
ENSMUSG00000024989	MGI:1921357	Cep55	centrosomal protein 55	-1.51198	3.55047	1.96938e-48	1.26154e-46	0.00198797	-1	461	517	435	103	88	76
ENSMUSG00000039748	MGI:1349427	Exo1	exonuclease 1	-2.07301	3.67878	2.28611e-48	1.45602e-46	0.00757962	-1	532	563	574	70	61	83
ENSMUSG00000006205	MGI:1929076	Htra1	HtrA serine peptidase 1	-1.51388	3.59896	3.02965e-48	1.91855e-46	0.00219576	-1	508	509	445	83	111	82
ENSMUSG00000024014	MGI:97584	Pim1	proviral integration site 1	0.921588	8.09945	4.04984e-48	2.55002e-46	0.00265705	1	5121	5755	4852	5491	5604	4964
ENSMUSG00000071713	MGI:1339759	Csf2rb	colony stimulating factor 2 receptor, beta, low-affinity (granulocyte-macrophage)	1.20505	11.2033	7.86917e-48	4.9269e-46	0.00479766	1	36978	42272	38730	51405	47872	47484
ENSMUSG00000020534	MGI:98299	Shmt1	serine hydroxymethyltransferase 1 (soluble)	-1.37063	4.71862	1.09725e-47	6.83132e-46	0.00400624	-1	1030	1026	1050	232	221	198
ENSMUSG00000034329	MGI:2442836	Brip1	BRCA1 interacting protein C-terminal helicase 1	-1.84708	3.76158	1.75069e-47	1.08387e-45	0.00594158	-1	507	625	589	90	93	76
ENSMUSG00000037544	MGI:2183453	Dlgap5	discs, large (Drosophila) homolog-associated protein 5	-1.41557	3.73624	2.04557e-47	1.25939e-45	0.00194682	-1	535	550	494	105	108	106
ENSMUSG00000069793	MGI:2445121	Slfn9	schlafen 9	-1.29192	6.19444	2.46845e-47	1.51135e-45	0.00478121	-1	2599	3016	2937	666	622	603
ENSMUSG00000026728	MGI:98932	Vim	vimentin	-0.934602	10.1657	2.866e-47	1.74511e-45	0.00291786	-1	44652	45044	35827	11988	12980	10408
ENSMUSG00000032307	MGI:2388672	Ube2q2	ubiquitin-conjugating enzyme E2Q (putative) 2	0.774699	6.58347	3.54807e-47	2.14862e-45	0.00154004	1	1936	2185	1759	1856	1904	1657
ENSMUSG00000030539	MGI:107559	Sema4b	sema domain, immunoglobulin domain (Ig), transmembrane domain (TM) and short cytoplasmic domain, (semaphorin) 4B	1.11446	4.84513	4.12392e-47	2.48376e-45	0.00251282	1	478	567	463	599	583	574
ENSMUSG00000028702	MGI:894697	Rad54l	RAD54 like (S. cerevisiae)	-1.53655	3.81812	5.07842e-47	3.04211e-45	0.00335318	-1	558	598	554	114	124	81
ENSMUSG00000052435	MGI:103572	Cebpe	CCAAT/enhancer binding protein (C/EBP), epsilon	2.29685	2.07163	6.16553e-47	3.67346e-45	0.0028344	1	52	34	34	111	118	90
ENSMUSG00000048537	MGI:2143230	Phldb1	pleckstrin homology-like domain, family B, member 1	1.09774	5.97625	6.48876e-47	3.84537e-45	0.0033304	1	1045	1179	1093	1359	1243	1229
ENSMUSG00000001517	MGI:1347487	Foxm1	forkhead box M1	-1.39638	4.02755	1.65245e-46	9.74065e-45	0.00277513	-1	614	701	617	149	127	120
ENSMUSG00000036768	MGI:1098258	Kif15	kinesin family member 15	-1.64171	3.83597	3.77501e-46	2.21347e-44	0.00446599	-1	531	644	585	110	107	88
ENSMUSG00000047414	MGI:3603594	Flrt2	fibronectin leucine rich transmembrane protein 2	0.947104	6.58032	4.24018e-46	2.47314e-44	0.0026148	1	1677	1976	1760	1940	2005	1698
ENSMUSG00000023505	MGI:1315198	Cdca3	cell division cycle associated 3	-1.40426	3.62015	4.8218e-46	2.79765e-44	0.00167898	-1	508	520	428	107	92	97
ENSMUSG00000025408	MGI:109247	Ddit3	DNA-damage inducible transcript 3	0.898964	5.57533	5.2684e-46	3.04085e-44	0.0018048	1	973	1037	764	925	996	858
ENSMUSG00000017144	MGI:1921444	Rnd3	Rho family GTPase 3	0.878144	5.80313	5.60138e-46	3.2163e-44	0.00181158	1	1079	1136	1044	1122	1132	982
ENSMUSG00000092274	MGI:1914211	Neat1	nuclear paraspeckle assembly transcript 1 (non-protein coding)	1.45583	8.82002	5.64331e-46	3.22367e-44	0.00713516	1	7007	7739	5433	8408	11662	9539
ENSMUSG00000022033	MGI:1289156	Pbk	PDZ binding kinase	-1.75962	3.0661	7.09199e-46	4.02759e-44	0.00253862	-1	338	371	333	60	62	44
ENSMUSG00000026811	MGI:1355316	St6galnac6	ST6 (alpha-N-acetyl-neuraminyl-2,3-beta-galactosyl-1,3)-N-acetylgalactosaminide alpha-2,6-sialyltransferase 6	1.02317	5.56331	7.12332e-46	4.02759e-44	0.00263083	1	819	974	796	970	936	923
ENSMUSG00000026749	MGI:1891638	Nek6	NIMA (never in mitosis gene a)-related expressed kinase 6	0.799497	6.78952	9.76492e-46	5.49314e-44	0.00181248	1	2198	2434	2066	2123	2196	1963
ENSMUSG00000079445	MGI:2384394	B3gnt7	UDP-GlcNAc:betaGal beta-1,3-N-acetylglucosaminyltransferase 7	1.79131	2.80256	1.05888e-45	5.92652e-44	0.00298342	1	88	106	69	181	177	133
ENSMUSG00000023026	MGI:2145977	Dip2b	DIP2 disco-interacting protein 2 homolog B (Drosophila)	0.863023	6.34783	1.13303e-45	6.30965e-44	0.00202656	1	1554	1755	1485	1642	1571	1483
ENSMUSG00000028312	MGI:106067	Smc2	structural maintenance of chromosomes 2	-1.20889	5.74712	1.4566e-45	8.07099e-44	0.00403935	-1	1865	2245	2065	525	505	418
ENSMUSG00000054203	MGI:101847	Ifi205	interferon activated gene 205	-1.39469	5.63046	2.07335e-45	1.14313e-43	0.00557103	-1	2106	2070	1758	331	501	384
ENSMUSG00000030142	MGI:1861232	Clec4e	C-type lectin domain family 4, member e	-1.00503	8.07352	3.10173e-45	1.70165e-43	0.00337446	-1	10439	10503	8903	2676	3105	2263
ENSMUSG00000021365	MGI:97302	Nedd9	neural precursor cell expressed, developmentally down-regulated gene 9	1.06916	4.87777	5.84424e-45	3.19044e-43	0.0024035	1	520	563	491	568	635	576
ENSMUSG00000030346	MGI:1098224	Rad51ap1	RAD51 associated protein 1	-1.8682	3.52234	7.55808e-45	4.10582e-43	0.00588884	-1	452	496	507	77	75	64
ENSMUSG00000041431	MGI:88302	Ccnb1	cyclin B1	-1.18508	4.04199	8.33878e-45	4.50782e-43	0.00136847	-1	644	682	553	166	147	132
ENSMUSG00000044468	MGI:1921895	Fam46c	family with sequence similarity 46, member C	1.1014	6.51196	1.03439e-44	5.56463e-43	0.00380831	1	1539	1652	1602	1901	1817	1833
ENSMUSG00000020185	MGI:1289147	E2f7	E2F transcription factor 7	-2.24993	3.15552	1.27859e-44	6.84506e-43	0.0084499	-1	357	399	420	52	41	41
ENSMUSG00000042770	MGI:1333880	Hebp1	heme binding protein 1	1.21555	4.23394	1.50682e-44	8.02817e-43	0.00250006	1	328	335	278	397	387	391
ENSMUSG00000031444	MGI:103107	F10	coagulation factor X	0.830026	5.77888	1.5652e-44	8.29931e-43	0.00159388	1	1113	1182	990	1112	1142	899
ENSMUSG00000026770	MGI:96549	Il2ra	interleukin 2 receptor, alpha chain	-2.39498	3.57734	1.68113e-44	8.87155e-43	0.0124124	-1	487	519	602	70	56	41
ENSMUSG00000071714	MGI:1339760	Csf2rb2	colony stimulating factor 2 receptor, beta 2, low-affinity (granulocyte-macrophage)	1.08115	9.8622	2.06227e-44	1.08313e-42	0.0041603	1	15869	17671	15913	19196	18723	18459
ENSMUSG00000074874	MGI:88555	Ctla2b	cytotoxic T lymphocyte-associated protein 2 beta	-1.09957	4.76335	3.11627e-44	1.62899e-42	0.0022937	-1	1093	1111	859	243	297	229
ENSMUSG00000037868	MGI:95296	Egr2	early growth response 2	0.929023	7.53575	3.38388e-44	1.76057e-42	0.00288299	1	3428	3839	3328	3586	3945	3357
ENSMUSG00000000594	MGI:95762	Gm2a	GM2 ganglioside activator protein	0.846741	8.7845	4.55815e-44	2.36044e-42	0.00251773	1	8850	9522	7815	8882	8664	7807
ENSMUSG00000042626	MGI:98296	Shc1	src homology 2 domain-containing transforming protein C1	0.905951	7.02925	7.51031e-44	3.87113e-42	0.00264895	1	2606	2840	2131	2788	2595	2251
ENSMUSG00000078429	MGI:1098748	Ctdsp2	CTD (carboxy-terminal domain, RNA polymerase II, polypeptide A) small phosphatase 2	0.945192	6.34355	1.0275e-43	5.27162e-42	0.00269659	1	1494	1784	1345	1779	1559	1447
ENSMUSG00000022303	MGI:1923016	Dcstamp	dentrocyte expressed seven transmembrane protein	1.91539	3.52357	1.03582e-43	5.28985e-42	0.00802543	1	124	154	125	347	263	213
ENSMUSG00000020715	MGI:1930134	Ern1	endoplasmic reticulum (ER) to nucleus signalling 1	0.826356	6.16957	1.24816e-43	6.34503e-42	0.00184864	1	1390	1624	1299	1395	1420	1299
ENSMUSG00000030530	MGI:97513	Furin	furin (paired basic amino acid cleaving enzyme)	0.918506	7.1112	2.69968e-43	1.36611e-41	0.0027936	1	2667	2958	2333	2863	2645	2569
ENSMUSG00000053931	MGI:1919244	Cnn3	calponin 3, acidic	1.12769	4.79359	2.81008e-43	1.41551e-41	0.00293426	1	455	513	474	547	605	548
ENSMUSG00000074794	MGI:2145242	Arrdc3	arrestin domain containing 3	1.14283	4.3257	5.41857e-43	2.71713e-41	0.00227636	1	369	385	287	400	435	400
ENSMUSG00000020027	MGI:1201787	Socs2	suppressor of cytokine signaling 2	1.20011	5.88134	7.6103e-43	3.79898e-41	0.00454568	1	961	1003	989	1146	1270	1244
ENSMUSG00000045658	MGI:2138391	Pid1	phosphotyrosine interaction domain containing 1	-1.04187	7.59084	7.74748e-43	3.85012e-41	0.00377646	-1	7743	8037	5865	1889	2174	1594
ENSMUSG00000045328	MGI:1098230	Cenpe	centromere protein E	-1.30546	4.39937	8.42289e-43	4.16708e-41	0.00339116	-1	776	881	804	201	174	163
ENSMUSG00000022667	MGI:1889024	Cd200r1	CD200 receptor 1	0.787171	5.88699	9.48235e-43	4.67037e-41	0.00151293	1	1263	1317	1034	1199	1176	984
ENSMUSG00000004891	MGI:101784	Nes	nestin	1.07857	4.35972	9.60375e-43	4.70924e-41	0.00183094	1	372	415	313	447	451	354
ENSMUSG00000028832	MGI:96739	Stmn1	stathmin 1	-0.885176	6.60166	1.04275e-42	5.09065e-41	0.00238866	-1	3382	3756	3286	1120	1012	916
ENSMUSG00000020589	MGI:1261783	Fam49a	family with sequence similarity 49, member A	-0.955757	6.51308	2.21492e-42	1.07657e-40	0.00286886	-1	3472	3725	2831	1030	1025	735
ENSMUSG00000048327	MGI:1917716	Ckap2l	cytoskeleton associated protein 2-like	-1.37192	3.83634	4.75091e-42	2.29911e-40	0.00271516	-1	557	576	545	115	122	113
ENSMUSG00000025283	MGI:98233	Sat1	spermidine/spermine N1-acetyl transferase 1	0.860532	8.29712	5.8778e-42	2.83208e-40	0.00270105	1	6199	6743	5611	6132	6219	5770
ENSMUSG00000022098	MGI:88176	Bmp1	bone morphogenetic protein 1	-1.51074	3.57066	6.4941e-42	3.11548e-40	0.00317963	-1	533	472	427	90	101	80
ENSMUSG00000028273	MGI:1927489	Pdlim5	PDZ and LIM domain 5	0.878325	7.02909	7.8078e-42	3.72957e-40	0.0026092	1	2510	2774	2352	2626	2539	2393
ENSMUSG00000025324	MGI:1330809	Atp10a	ATPase, class V, type 10A	-1.00695	4.73863	1.41657e-41	6.73753e-40	0.001837	-1	958	1067	913	286	276	227
ENSMUSG00000032324	MGI:1928098	Tspan3	tetraspanin 3	-1.03596	7.84914	1.77744e-41	8.41778e-40	0.00391959	-1	8836	9019	7843	2392	2605	1803
ENSMUSG00000008398	MGI:101762	Elk3	ELK3, member of ETS oncogene family	-0.773592	5.76648	1.9693e-41	9.2867e-40	0.00132761	-1	1933	2056	1699	601	634	557
ENSMUSG00000027111	MGI:96605	Itga6	integrin alpha 6	-0.876197	5.77826	2.10555e-41	9.88715e-40	0.00198981	-1	2008	2237	1661	635	603	493
ENSMUSG00000040084	MGI:1333889	Bub1b	budding uninhibited by benzimidazoles 1 homolog, beta (S. cerevisiae)	-1.25304	4.89626	4.67895e-41	2.18785e-39	0.00416968	-1	1076	1214	1152	295	255	232
ENSMUSG00000024140	MGI:109169	Epas1	endothelial PAS domain protein 1	1.56341	2.8057	4.74974e-41	2.21162e-39	0.00156222	1	99	108	88	166	156	148
ENSMUSG00000002055	MGI:1927470	Spag5	sperm associated antigen 5	-1.4657	3.23676	6.99939e-41	3.24549e-39	0.00162453	-1	377	405	341	85	71	63
ENSMUSG00000047222	MGI:1890465	Rnase2a	ribonuclease, RNase A family, 2A (liver, eosinophil-derived neurotoxin)	1.16043	5.6359	9.21585e-41	4.25542e-39	0.00431821	1	832	889	825	1215	995	873
ENSMUSG00000019866	MGI:109544	Aim1	absent in melanoma 1	-0.746408	6.15117	1.05463e-40	4.84955e-39	0.00145286	-1	2578	2656	2156	810	868	696
ENSMUSG00000032578	MGI:103159	Cish	cytokine inducible SH2-containing protein	0.997442	5.77214	1.11466e-40	5.10439e-39	0.00304578	1	983	1036	996	1090	1099	1060
ENSMUSG00000024677	MGI:1917024	Ms4a6b	membrane-spanning 4-domains, subfamily A, member 6B	-1.27266	6.91183	1.30264e-40	5.94069e-39	0.00588178	-1	5138	5295	3776	1057	1296	819
ENSMUSG00000066894	MGI:2448533	Vsig10	V-set and immunoglobulin domain containing 10	-2.187	2.42079	1.77346e-40	8.05472e-39	0.00413402	-1	214	250	229	28	30	24
ENSMUSG00000022453	MGI:1261422	Naga	N-acetyl galactosaminidase, alpha	0.807981	6.36184	1.98649e-40	8.98541e-39	0.00202444	1	1814	1720	1436	1679	1581	1425
ENSMUSG00000017146	MGI:104537	Brca1	breast cancer 1	-1.55139	4.43219	2.16291e-40	9.74365e-39	0.00628978	-1	796	923	906	168	150	166
ENSMUSG00000026883	MGI:1916851	Dab2ip	disabled 2 interacting protein	1.45509	3.99088	3.36494e-40	1.50973e-38	0.00496856	1	234	248	224	409	313	322
ENSMUSG00000029910	MGI:1860374	Mad2l1	MAD2 mitotic arrest deficient-like 1	-1.14841	4.41781	3.58917e-40	1.60384e-38	0.00248352	-1	790	864	766	222	206	162
ENSMUSG00000026875	MGI:101836	Traf1	TNF receptor-associated factor 1	-0.844767	6.84464	6.09673e-40	2.71341e-38	0.00241306	-1	4034	4359	3826	1292	1260	1121
ENSMUSG00000059326	MGI:1339754	Csf2ra	colony stimulating factor 2 receptor, alpha, low-affinity (granulocyte-macrophage)	0.852243	7.63843	6.25312e-40	2.77188e-38	0.0027083	1	4037	4524	3290	4061	3998	3430
ENSMUSG00000000028	MGI:1338073	Cdc45	cell division cycle 45	-1.52077	3.71735	1.03162e-39	4.55474e-38	0.00428899	-1	487	590	512	119	95	85
ENSMUSG00000037111	MGI:1920501	Setd7	SET domain containing (lysine methyltransferase) 7	0.925807	5.3025	1.50206e-39	6.60549e-38	0.00225019	1	740	788	726	827	774	711
ENSMUSG00000027009	MGI:96603	Itga4	integrin alpha 4	-0.839554	6.59131	1.59858e-39	7.00215e-38	0.00232294	-1	3305	3895	3072	1135	1090	872
ENSMUSG00000031262	MGI:2147897	Cenpi	centromere protein I	-1.62742	3.12505	1.90999e-39	8.33327e-38	0.00314083	-1	367	359	338	73	66	47
ENSMUSG00000024897	MGI:1860297	Apba1	amyloid beta (A4) precursor protein binding, family A, member 1	1.08673	3.89095	2.06724e-39	8.98398e-38	0.00126421	1	273	279	237	303	319	281
ENSMUSG00000022372	MGI:104295	Sla	src-like adaptor	-1.06488	6.47506	2.57293e-39	1.1138e-37	0.00401848	-1	3652	3631	2739	905	1012	669
ENSMUSG00000000682	MGI:1346088	Cd52	CD52 antigen	0.881327	10.1206	4.28623e-39	1.84825e-37	0.00317855	1	23685	23480	18128	22212	22281	20045
ENSMUSG00000029217	MGI:98662	Tec	tec protein tyrosine kinase	0.806189	5.41008	4.79432e-39	2.05933e-37	0.00153756	1	923	902	746	843	839	739
ENSMUSG00000037225	MGI:95516	Fgf2	fibroblast growth factor 2	1.24333	4.13416	5.67438e-39	2.42793e-37	0.00332672	1	253	327	286	401	386	321
ENSMUSG00000021624	MGI:1194924	Cd180	CD180 antigen	-1.09882	8.12495	1.08393e-38	4.62003e-37	0.00481985	-1	11264	11452	8964	2665	3208	2125
ENSMUSG00000002204	MGI:109365	Napsa	napsin A aspartic peptidase	0.853697	5.5854	1.23596e-38	5.24785e-37	0.00204553	1	1009	1039	799	975	914	874
ENSMUSG00000034023	MGI:2448480	Fancd2	Fanconi anemia, complementation group D2	-1.81584	3.15174	1.2517e-38	5.2944e-37	0.00553299	-1	333	414	368	68	54	49
ENSMUSG00000029380	MGI:108068	Cxcl1	chemokine (C-X-C motif) ligand 1	-1.39059	3.30994	1.27583e-38	5.37596e-37	0.00170917	-1	384	440	345	78	92	70
ENSMUSG00000056091	MGI:1339963	St3gal5	ST3 beta-galactoside alpha-2,3-sialyltransferase 5	-1.00632	6.32232	1.38378e-38	5.80874e-37	0.00354023	-1	3232	3269	2399	772	942	670
ENSMUSG00000056394	MGI:101789	Lig1	ligase I, DNA, ATP-dependent	-0.821647	6.14844	1.58455e-38	6.62642e-37	0.00207002	-1	2447	2676	2367	830	782	678
ENSMUSG00000030978	MGI:98180	Rrm1	ribonucleotide reductase M1	-0.897763	6.99965	1.70783e-38	7.11512e-37	0.00295851	-1	4433	4896	4436	1402	1381	1212
ENSMUSG00000072235	MGI:98869	Tuba1a	tubulin, alpha 1A	0.977635	4.77075	1.75336e-38	7.27744e-37	0.00223716	1	537	594	404	574	558	491
ENSMUSG00000028211	MGI:1926609	Trp53inp1	transformation related protein 53 inducible nuclear protein 1	1.03448	4.84432	2.27956e-38	9.42616e-37	0.00278752	1	516	560	489	659	590	484
ENSMUSG00000048787	MGI:2679003	Dcun1d3	DCN1, defective in cullin neddylation 1, domain containing 3 (S. cerevisiae)	0.832305	5.0018	2.31501e-38	9.53715e-37	0.00136812	1	660	672	581	640	648	549
ENSMUSG00000038252	MGI:1915548	Ncapd2	non-SMC condensin I complex, subunit D2	-0.986522	4.78421	2.32622e-38	9.54783e-37	0.00206216	-1	1024	1080	915	309	260	252
ENSMUSG00000050335	MGI:96778	Lgals3	lectin, galactose binding, soluble 3	0.918089	11.4044	3.05176e-38	1.24795e-36	0.00355511	1	56815	54552	44694	53182	53914	51142
ENSMUSG00000018500	MGI:99403	Adora2b	adenosine A2b receptor	0.886721	5.76254	5.62352e-38	2.29117e-36	0.00245638	1	1031	1136	991	1041	1067	1035
ENSMUSG00000023919	MGI:1933744	Cenpq	centromere protein Q	-1.78413	2.7118	6.11352e-38	2.48168e-36	0.00286183	-1	272	277	262	41	50	36
ENSMUSG00000005615	MGI:88557	Pcyt1a	phosphate cytidylyltransferase 1, choline, alpha isoform	0.804419	7.29449	1.00247e-37	4.05451e-36	0.00248005	1	3135	3370	2970	3122	3095	2718
ENSMUSG00000019818	MGI:1859568	Cd164	CD164 antigen	0.80398	7.84697	1.52033e-37	6.12667e-36	0.002591	1	4599	4951	4350	4579	4600	3933
ENSMUSG00000041135	MGI:1891456	Ripk2	receptor (TNFRSF)-interacting serine-threonine kinase 2	0.841713	6.47107	1.53914e-37	6.17996e-36	0.00251489	1	1691	1869	1699	1699	1757	1629
ENSMUSG00000032400	MGI:1915264	Zwilch	zwilch kinetochore protein	-1.46219	3.77278	1.96248e-37	7.85136e-36	0.00445439	-1	518	569	545	123	115	83
ENSMUSG00000030124	MGI:106588	Lag3	lymphocyte-activation gene 3	-1.97645	2.54165	2.39607e-37	9.55153e-36	0.00405936	-1	241	256	240	44	30	27
ENSMUSG00000053007	MGI:2443973	Creb5	cAMP responsive element binding protein 5	0.985066	4.82118	3.06896e-37	1.21901e-35	0.00246578	1	510	567	498	628	580	477
ENSMUSG00000019843	MGI:95602	Fyn	Fyn proto-oncogene	0.890539	6.48629	3.3913e-37	1.34223e-35	0.0029157	1	1628	1858	1711	1846	1747	1614
ENSMUSG00000021707	MGI:94890	Dhfr	dihydrofolate reductase	-1.42687	4.26389	3.49932e-37	1.37995e-35	0.00533955	-1	709	789	784	155	150	154
ENSMUSG00000027399	MGI:96542	Il1a	interleukin 1 alpha	-1.1449	6.89552	3.52124e-37	1.37995e-35	0.00519698	-1	4828	4580	4160	1018	1369	939
ENSMUSG00000003824	MGI:1919096	Syce2	synaptonemal complex central element protein 2	-1.00301	4.84163	3.52396e-37	1.37995e-35	0.0024047	-1	1137	1066	948	275	296	276
ENSMUSG00000028884	MGI:1339939	Rpa2	replication protein A2	-0.92516	4.97261	3.55707e-37	1.38801e-35	0.00195935	-1	1159	1163	1065	325	341	297
ENSMUSG00000047945	MGI:97143	Marcksl1	MARCKS-like 1	-1.04436	8.35078	5.04618e-37	1.96217e-35	0.00458862	-1	13247	13587	9866	3329	3682	2579
ENSMUSG00000019773	MGI:1914391	Fbxo5	F-box protein 5	-1.32607	3.72321	6.7646e-37	2.62116e-35	0.00289469	-1	484	577	480	101	121	109
ENSMUSG00000049848	MGI:2443001	Ceacam19	carcinoembryonic antigen-related cell adhesion molecule 19	1.11771	3.89848	8.97773e-37	3.46659e-35	0.0019207	1	258	272	251	334	313	268
ENSMUSG00000022322	MGI:1338802	Shcbp1	Shc SH2-domain binding protein 1	-1.54589	3.0356	1.02984e-36	3.96275e-35	0.00248101	-1	351	343	293	74	54	54
ENSMUSG00000033227	MGI:98960	Wnt6	wingless-type MMTV integration site family, member 6	-1.69154	2.80147	1.25255e-36	4.80304e-35	0.00282719	-1	316	308	235	52	54	37
ENSMUSG00000051335	MGI:2145304	Gfod1	glucose-fructose oxidoreductase domain containing 1	1.38274	3.31279	1.37365e-36	5.24925e-35	0.00290889	1	143	159	155	209	225	209
ENSMUSG00000005410	MGI:103197	Mcm5	minichromosome maintenance deficient 5, cell division cycle 46 (S. cerevisiae)	-0.835618	6.88424	2.07017e-36	7.88373e-35	0.00265332	-1	4238	4319	3960	1342	1288	1160
ENSMUSG00000002413	MGI:88190	Braf	Braf transforming gene	0.82031	6.4125	2.10718e-36	7.99718e-35	0.00243346	1	1606	1864	1634	1757	1652	1460
ENSMUSG00000015880	MGI:1930197	Ncapg	non-SMC condensin I complex, subunit G	-1.52567	3.55209	2.22303e-36	8.40805e-35	0.00461321	-1	445	493	473	103	83	79
ENSMUSG00000006281	MGI:109573	Tep1	telomerase associated protein 1	0.800623	7.55668	2.37114e-36	8.93776e-35	0.00261977	1	4016	4229	3201	3840	3674	3201
ENSMUSG00000030717	MGI:1891834	Nupr1	nuclear protein transcription regulator 1	0.87175	4.82703	2.42816e-36	9.12167e-35	0.00164875	1	600	586	482	553	604	488
ENSMUSG00000028459	MGI:88345	Cd72	CD72 antigen	-1.05218	7.75387	2.69679e-36	1.00966e-34	0.00467172	-1	8628	9258	6443	2112	2465	1734
ENSMUSG00000025940	MGI:1915068	Tmem70	transmembrane protein 70	-0.78727	5.29176	3.42275e-36	1.27714e-34	0.00138679	-1	1374	1490	1238	452	443	386
ENSMUSG00000046591	MGI:1924261	Ticrr	TOPBP1-interacting checkpoint and replication regulator	-1.89233	3.39838	4.06769e-36	1.51269e-34	0.00872565	-1	385	495	461	80	68	48
ENSMUSG00000032265	MGI:2670964	Fam46a	family with sequence similarity 46, member A	0.692475	5.78965	5.76479e-36	2.13664e-34	0.00128071	1	1219	1272	1024	1051	1071	936
ENSMUSG00000020527	MGI:1913446	Myo19	myosin XIX	-0.979576	4.57787	6.41352e-36	2.36915e-34	0.00201154	-1	852	949	810	251	266	198
ENSMUSG00000059866	MGI:2386643	Tnip2	TNFAIP3 interacting protein 2	0.861225	5.58699	7.1236e-36	2.62272e-34	0.00234915	1	964	1036	836	871	1006	893
ENSMUSG00000021460	MGI:1338011	Auh	AU RNA binding protein/enoyl-coenzyme A hydratase	0.973286	4.30691	8.88896e-36	3.26184e-34	0.00166009	1	356	418	336	415	401	358
ENSMUSG00000040943	MGI:2443298	Tet2	tet methylcytosine dioxygenase 2	1.03117	6.99279	1.00435e-35	3.67332e-34	0.00444506	1	2044	2779	2136	2579	2662	2405
ENSMUSG00000022237	MGI:1917904	Ankrd33b	ankyrin repeat domain 33B	-0.875341	5.86322	1.87257e-35	6.82626e-34	0.0025783	-1	2106	2354	1800	634	712	495
ENSMUSG00000027326	MGI:1923714	Casc5	cancer susceptibility candidate 5	-1.62505	3.68751	2.0752e-35	7.54012e-34	0.00659975	-1	467	589	525	113	83	81
ENSMUSG00000071547	MGI:1917271	Nt5dc2	5'-nucleotidase domain containing 2	-0.831717	5.49587	2.16293e-35	7.83319e-34	0.00195801	-1	1611	1672	1487	520	479	447
ENSMUSG00000079293	MGI:1861431	Clec7a	C-type lectin domain family 7, member a	1.09946	10.3949	2.17036e-35	7.83449e-34	0.00548244	1	22316	24803	23648	26321	28109	27396
ENSMUSG00000054619	MGI:1916523	Mettl7a1	methyltransferase like 7A1	1.3268	3.88753	2.24049e-35	8.0614e-34	0.00445672	1	258	259	187	350	288	309
ENSMUSG00000049130	MGI:88232	C5ar1	complement component 5a receptor 1	-1.03916	8.06567	2.64114e-35	9.47219e-34	0.00474623	-1	10739	11272	8078	2700	3075	2115
ENSMUSG00000000751	MGI:1915525	Rpa1	replication protein A1	-0.707177	6.65029	3.00448e-35	1.07405e-33	0.00177547	-1	3466	3634	3209	1169	1180	1058
ENSMUSG00000004698	MGI:1931221	Hdac9	histone deacetylase 9	-1.33587	3.73988	3.14753e-35	1.12157e-33	0.00352596	-1	504	568	492	131	123	81
ENSMUSG00000031012	MGI:1309489	Cask	calcium/calmodulin-dependent serine protein kinase (MAGUK family)	-0.891854	5.19754	3.22401e-35	1.14515e-33	0.00216427	-1	1257	1455	1226	415	390	340
ENSMUSG00000021948	MGI:97598	Prkcd	protein kinase C, delta	0.770414	9.38613	3.37086e-35	1.19348e-33	0.00268554	1	14170	15135	11866	13525	12875	11374
ENSMUSG00000018417	MGI:107752	Myo1b	myosin IB	-0.991784	5.42152	4.24933e-35	1.49972e-33	0.00325979	-1	1684	1735	1318	456	497	332
ENSMUSG00000031538	MGI:97610	Plat	plasminogen activator, tissue	-2.5258	2.27391	5.68142e-35	1.99878e-33	0.00996711	-1	188	234	221	18	15	27
ENSMUSG00000020385	MGI:1098551	Clk4	CDC like kinase 4	0.835792	5.50616	6.05765e-35	2.12439e-33	0.00217547	1	841	1035	835	883	935	790
ENSMUSG00000005804	MGI:1927580	Bloc1s6	biogenesis of lysosomal organelles complex-1, subunit 6, pallidin	0.662887	6.20631	6.20076e-35	2.16772e-33	0.00139098	1	1624	1739	1389	1401	1395	1252
ENSMUSG00000039062	MGI:5000466	Anpep	alanyl (membrane) aminopeptidase	0.783966	9.39567	6.2217e-35	2.1682e-33	0.00280538	1	14054	14774	12286	13600	12727	11781
ENSMUSG00000043017	MGI:99535	Ptgir	prostaglandin I receptor (IP)	-0.802855	5.17672	7.15899e-35	2.48702e-33	0.00149618	-1	1291	1382	1131	429	400	346
ENSMUSG00000062901	MGI:1923035	Klhl24	kelch-like 24	0.832245	5.65536	8.02441e-35	2.77895e-33	0.00226787	1	957	1130	924	1062	974	855
ENSMUSG00000022500	MGI:1929512	Litaf	LPS-induced TN factor	0.768717	8.67375	8.31304e-35	2.86994e-33	0.00265925	1	8712	8870	7502	7893	7858	7248
ENSMUSG00000028678	MGI:1921054	Kif2c	kinesin family member 2C	-1.36201	3.51157	8.70858e-35	2.99716e-33	0.00307678	-1	451	459	424	110	84	86
ENSMUSG00000022724	MGI:1914264	Mina	myc induced nuclear antigen	0.67094	5.9441	9.54552e-35	3.27503e-33	0.00131331	1	1365	1422	1161	1154	1219	1014
ENSMUSG00000020471	MGI:1097163	Pold2	polymerase (DNA directed), delta 2, regulatory subunit	-0.944201	5.06383	1.19342e-34	4.08194e-33	0.00253017	-1	1207	1284	1139	389	347	284
ENSMUSG00000057329	MGI:88138	Bcl2	B cell leukemia/lymphoma 2	0.872773	4.9958	1.3245e-34	4.51634e-33	0.00202539	1	590	679	599	633	648	565
ENSMUSG00000038379	MGI:1194921	Ttk	Ttk protein kinase	-1.69693	2.58814	1.36751e-34	4.6487e-33	0.00222867	-1	248	255	231	41	49	32
ENSMUSG00000097471	MGI:1915015	5830432E09Rik	RIKEN cDNA 5830432E09 gene	0.96249	4.31188	1.54206e-34	5.22603e-33	0.00173811	1	382	396	340	382	424	368
ENSMUSG00000024597	MGI:101924	Slc12a2	solute carrier family 12, member 2	-1.18036	4.60929	1.68116e-34	5.68006e-33	0.00418739	-1	854	1005	920	253	224	187
ENSMUSG00000022508	MGI:107187	Bcl6	B cell leukemia/lymphoma 6	-1.19167	5.39967	1.85276e-34	6.24082e-33	0.00530789	-1	1783	1789	1309	372	481	299
ENSMUSG00000032870	MGI:1917030	Smap2	small ArfGAP 2	0.832899	7.59534	2.18366e-34	7.33313e-33	0.00304562	1	3751	4271	3525	3995	3636	3442
ENSMUSG00000021822	MGI:97611	Plau	plasminogen activator, urokinase	0.681868	6.39744	2.43375e-34	8.1483e-33	0.00162982	1	1790	1907	1670	1563	1651	1431
ENSMUSG00000025001	MGI:106209	Hells	helicase, lymphoid specific	-1.11845	5.40172	3.74629e-34	1.25049e-32	0.00457823	-1	1462	1673	1620	438	391	358
ENSMUSG00000027074	MGI:1931054	Slc43a3	solute carrier family 43, member 3	-0.918272	5.47261	3.92831e-34	1.30731e-32	0.00276329	-1	1534	1733	1524	431	503	434
ENSMUSG00000018819	MGI:96832	Lsp1	lymphocyte specific 1	0.836966	6.40574	4.10235e-34	1.36114e-32	0.00277939	1	1612	1859	1576	1739	1562	1552
ENSMUSG00000027995	MGI:1346060	Tlr2	toll-like receptor 2	-0.75656	7.59066	4.79696e-34	1.58686e-32	0.00246968	-1	7160	7095	5862	2273	2263	1884
ENSMUSG00000028926	MGI:894318	Cdk14	cyclin-dependent kinase 14	-0.895522	6.04081	7.78739e-34	2.56845e-32	0.00303265	-1	2537	2641	1951	749	768	548
ENSMUSG00000031443	MGI:109325	F7	coagulation factor VII	1.43335	2.72372	7.89181e-34	2.59516e-32	0.00150142	1	113	101	84	150	154	130
ENSMUSG00000041957	MGI:1914701	Pkp2	plakophilin 2	1.76992	2.57175	1.00996e-33	3.31136e-32	0.00532565	1	86	72	67	140	128	145
ENSMUSG00000042462	MGI:1913672	Dctpp1	dCTP pyrophosphatase 1	-1.24769	4.31884	1.05733e-33	3.45643e-32	0.00434018	-1	773	787	739	209	154	160
ENSMUSG00000026977	MGI:1931053	March7	membrane-associated ring finger (C3HC4) 7	0.741342	6.80342	1.06965e-33	3.48642e-32	0.0022336	1	2260	2507	2165	2087	2195	1965
ENSMUSG00000082976	MGI:3705859	Gm15056	predicted gene 15056	-2.19872	2.17515	1.25827e-33	4.08919e-32	0.0054325	-1	197	187	195	18	27	23
ENSMUSG00000036644	MGI:1924045	Tbc1d9b	TBC1 domain family, member 9B	0.763777	7.0815	1.26606e-33	4.10247e-32	0.00248382	1	2912	2989	2445	2758	2548	2322
ENSMUSG00000052142	MGI:2444128	Rasal3	RAS protein activator like 3	0.983433	4.608	1.51543e-33	4.89622e-32	0.0026888	1	435	531	397	521	468	459
ENSMUSG00000068744	MGI:1913099	Psrc1	proline/serine-rich coiled-coil 1	1.13427	3.9605	1.65341e-33	5.32648e-32	0.00290675	1	299	307	208	310	357	293
ENSMUSG00000040997	MGI:1915938	Abhd4	abhydrolase domain containing 4	0.637998	6.6453	1.79434e-33	5.76373e-32	0.00150553	1	2251	2354	1905	1902	1874	1676
ENSMUSG00000039987	MGI:1916020	Phtf2	putative homeodomain transcription factor 2	-0.817106	5.15861	1.91012e-33	6.11792e-32	0.00172822	-1	1311	1388	1079	397	431	327
ENSMUSG00000025823	MGI:104864	Pdia4	protein disulfide isomerase associated 4	0.719082	7.44319	2.80179e-33	8.94796e-32	0.00226999	1	3645	4017	3269	3423	3391	2886
ENSMUSG00000026683	MGI:1914227	Nuf2	NUF2, NDC80 kinetochore complex component, homolog (S. cerevisiae)	-1.37388	3.41213	3.86499e-33	1.2308e-31	0.00329715	-1	406	444	398	106	83	71
ENSMUSG00000003382	MGI:1350926	Etv3	ets variant 3	0.872983	8.52962	4.07007e-33	1.29239e-31	0.00363142	1	6861	7771	6975	7442	7197	6723
ENSMUSG00000026991	MGI:109281	Pkp4	plakophilin 4	-0.745647	6.08429	4.27427e-33	1.35336e-31	0.00195412	-1	2383	2644	2037	820	822	629
ENSMUSG00000022636	MGI:1313266	Alcam	activated leukocyte cell adhesion molecule	-0.671051	6.61953	5.36244e-33	1.69306e-31	0.00169107	-1	3336	3559	3106	1177	1211	1005
ENSMUSG00000012640	MGI:1917180	Zfp715	zinc finger protein 715	0.815329	5.39716	5.62302e-33	1.77029e-31	0.00212574	1	802	941	790	802	838	761
ENSMUSG00000001552	MGI:96650	Jup	junction plakoglobin	1.72588	4.08874	5.65516e-33	1.77537e-31	0.0109694	1	176	250	229	448	331	389
ENSMUSG00000021965	MGI:3041235	Ska3	spindle and kinetochore associated complex subunit 3	-1.76671	2.40787	6.31388e-33	1.97657e-31	0.00226635	-1	211	233	207	33	39	31
ENSMUSG00000028970	MGI:97568	Abcb1b	ATP-binding cassette, sub-family B (MDR/TAP), member 1B	-0.749322	5.17347	6.43295e-33	2.00817e-31	0.00127667	-1	1272	1359	1113	420	421	359
ENSMUSG00000027843	MGI:107170	Ptpn22	protein tyrosine phosphatase, non-receptor type 22 (lymphoid)	-1.1448	3.71776	7.47273e-33	2.3262e-31	0.0019255	-1	474	546	461	120	131	110
ENSMUSG00000034206	MGI:2155399	Polq	polymerase (DNA directed), theta	-1.63528	2.96157	7.89456e-33	2.45063e-31	0.00447963	-1	290	351	308	57	66	42
ENSMUSG00000032715	MGI:1345675	Trib3	tribbles homolog 3 (Drosophila)	1.21846	3.4491	9.18771e-33	2.84408e-31	0.00252669	1	198	203	146	226	232	226
ENSMUSG00000026622	MGI:109359	Nek2	NIMA (never in mitosis gene a)-related expressed kinase 2	-1.58127	3.07091	1.06985e-32	3.30251e-31	0.00437577	-1	334	341	338	72	58	53
ENSMUSG00000039055	MGI:3576783	Eme1	essential meiotic endonuclease 1 homolog 1 (S. pombe)	-1.62855	2.51258	1.22248e-32	3.76321e-31	0.00143269	-1	240	252	198	39	45	36
ENSMUSG00000037649	MGI:95921	H2-DMa	histocompatibility 2, class II, locus DMa	1.20124	4.02658	1.41103e-32	4.33159e-31	0.00395386	1	266	296	258	387	310	319
ENSMUSG00000025792	MGI:1353497	Slc25a10	solute carrier family 25 (mitochondrial carrier, dicarboxylate transporter), member 10	-0.848158	7.0187	1.78098e-32	5.45216e-31	0.0032041	-1	5044	4970	3862	1510	1494	1151
ENSMUSG00000051235	MGI:2443149	Gen1	Gen homolog 1, endonuclease (Drosophila)	-1.70211	2.73114	2.85633e-32	8.72006e-31	0.00421651	-1	250	302	262	52	50	33
ENSMUSG00000024486	MGI:96070	Hbegf	heparin-binding EGF-like growth factor	0.923876	4.76763	3.41542e-32	1.03983e-30	0.00251212	1	526	551	483	502	607	488
ENSMUSG00000001630	MGI:1922250	Stk38l	serine/threonine kinase 38 like	0.842568	5.21496	4.01887e-32	1.22019e-30	0.00227626	1	760	732	708	724	743	664
ENSMUSG00000025007	MGI:1888908	Aldh18a1	aldehyde dehydrogenase 18 family, member A1	0.72359	5.7837	4.34323e-32	1.31507e-30	0.00178032	1	1190	1202	1053	1035	1049	980
ENSMUSG00000020024	MGI:1924298	Cep83	centrosomal protein 83	-0.805145	6.29598	4.88787e-32	1.47595e-30	0.00262912	-1	2875	3007	2418	884	996	687
ENSMUSG00000026605	MGI:1313302	Cenpf	centromere protein F	-1.35583	3.36307	5.84995e-32	1.76166e-30	0.00314068	-1	395	450	359	101	71	81
ENSMUSG00000040430	MGI:1919045	Pitpnc1	phosphatidylinositol transfer protein, cytoplasmic 1	-0.827424	6.36877	7.28613e-32	2.18821e-30	0.00286289	-1	3066	3313	2426	920	1027	726
ENSMUSG00000026274	MGI:2155936	Pask	PAS domain containing serine/threonine kinase	-1.43833	3.13044	7.85604e-32	2.35299e-30	0.00314963	-1	333	390	314	85	61	60
ENSMUSG00000031367	MGI:1889383	Ap1s2	adaptor-related protein complex 1, sigma 2 subunit	-1.00331	6.53261	8.63052e-32	2.57799e-30	0.00456757	-1	3713	3841	2748	958	1098	715
ENSMUSG00000031934	MGI:1860055	Panx1	pannexin 1	-0.770657	5.83025	9.53515e-32	2.84055e-30	0.00209941	-1	1936	2112	1876	638	638	597
ENSMUSG00000034908	MGI:2446134	Sidt2	SID1 transmembrane family, member 2	0.784776	6.84526	1.04324e-31	3.09953e-30	0.00276697	1	2333	2526	2148	2313	2122	2063
ENSMUSG00000023015	MGI:1349423	Racgap1	Rac GTPase-activating protein 1	-1.01151	4.23704	1.33377e-31	3.95208e-30	0.00217989	-1	710	707	651	203	190	161
ENSMUSG00000048440	MGI:1917351	Cyp4f16	cytochrome P450, family 4, subfamily f, polypeptide 16	0.93472	4.34803	1.36803e-31	4.04281e-30	0.00200371	1	394	456	317	423	427	350
ENSMUSG00000027829	MGI:1922664	Ccnl1	cyclin L1	0.780604	6.91392	1.60332e-31	4.72554e-30	0.00277429	1	2396	2782	2200	2204	2508	2109
ENSMUSG00000028718	MGI:107477	Stil	Scl/Tal1 interrupting locus	-1.38754	3.31925	1.62498e-31	4.77666e-30	0.00355778	-1	360	439	374	88	89	65
ENSMUSG00000029915	MGI:1345151	Clec5a	C-type lectin domain family 5, member a	-0.751911	6.85274	1.75259e-31	5.13814e-30	0.00247835	-1	3931	4345	3735	1275	1403	1172
ENSMUSG00000048277	MGI:1328324	Syngr2	synaptogyrin 2	0.777979	8.98761	1.89655e-31	5.54553e-30	0.0030696	1	10586	10807	9604	10287	9566	8827
ENSMUSG00000020593	MGI:1891340	Lpin1	lipin 1	1.49596	3.62637	2.01614e-31	5.87969e-30	0.00705545	1	182	183	172	328	233	256
ENSMUSG00000027469	MGI:1919369	Tpx2	TPX2, microtubule-associated protein homolog (Xenopus laevis)	-0.986589	4.56534	2.39341e-31	6.96161e-30	0.00270247	-1	873	914	802	275	221	209
ENSMUSG00000018427	MGI:1925114	Ypel2	yippee-like 2 (Drosophila)	1.52546	2.64343	3.69714e-31	1.07256e-29	0.00314595	1	79	93	96	151	141	125
ENSMUSG00000028037	MGI:2443016	Ifi44	interferon-induced protein 44	-1.10309	5.22153	4.08061e-31	1.18071e-29	0.00483921	-1	1544	1515	1163	306	434	317
ENSMUSG00000024772	MGI:1341878	Ehd1	EH-domain containing 1	-0.799568	8.99907	4.32341e-31	1.24771e-29	0.00327502	-1	19311	19722	15120	5870	6176	4721
ENSMUSG00000029687	MGI:107940	Ezh2	enhancer of zeste homolog 2 (Drosophila)	-0.887556	5.21874	5.28614e-31	1.52158e-29	0.0026761	-1	1265	1427	1291	418	400	346
ENSMUSG00000008193	MGI:892986	Spib	Spi-B transcription factor (Spi-1/PU.1 related)	-2.15825	1.84734	5.65323e-31	1.62303e-29	0.00296923	-1	150	167	140	27	16	12
ENSMUSG00000064210	MGI:2145890	Ano6	anoctamin 6	0.717275	8.18453	5.86416e-31	1.67924e-29	0.00257224	1	6095	6596	5574	5764	5525	4905
ENSMUSG00000074622	MGI:104555	Mafb	v-maf musculoaponeurotic fibrosarcoma oncogene family, protein B (avian)	0.727549	6.87444	6.80903e-31	1.94478e-29	0.00240718	1	2444	2681	2212	2186	2257	2091
ENSMUSG00000052270	MGI:1278319	Fpr2	formyl peptide receptor 2	-1.00022	6.6472	7.59687e-31	2.16423e-29	0.00474325	-1	4164	4116	2878	995	1181	823
ENSMUSG00000019302	MGI:103286	Atp6v0a1	ATPase, H+ transporting, lysosomal V0 subunit A1	0.763303	8.07972	9.84625e-31	2.79785e-29	0.00294511	1	5819	6266	4645	5538	5250	4475
ENSMUSG00000026094	MGI:2138162	Stk17b	serine/threonine kinase 17b (apoptosis-inducing)	-0.852793	6.83493	1.1583e-30	3.28295e-29	0.00341731	-1	4325	4527	3388	1248	1421	986
ENSMUSG00000025790	MGI:1351867	Slco3a1	solute carrier organic anion transporter family, member 3a1	-0.68826	6.80678	1.62584e-30	4.59631e-29	0.00207742	-1	3793	4086	3562	1356	1363	1119
ENSMUSG00000003948	MGI:1914718	Mmd	monocyte to macrophage differentiation-associated	-0.737706	5.57351	1.67998e-30	4.7373e-29	0.00179098	-1	1612	1775	1534	571	549	473
ENSMUSG00000009569	MGI:3050795	Mkl2	MKL/myocardin-like 2	0.812853	6.48923	1.97404e-30	5.55236e-29	0.00302446	1	1688	1958	1750	1877	1690	1555
ENSMUSG00000024691	MGI:1915508	Fam111a	family with sequence similarity 111, member A	-0.691916	6.96961	2.00806e-30	5.63376e-29	0.00216358	-1	4410	4593	3842	1483	1551	1257
ENSMUSG00000106173	No associated gene			1.54171	3.02196	2.65986e-30	7.44358e-29	0.00601986	1	122	145	82	164	211	170
ENSMUSG00000024833	MGI:99690	Pola2	polymerase (DNA directed), alpha 2	-0.754279	5.27829	2.70037e-30	7.5379e-29	0.00167851	-1	1367	1417	1240	463	435	389
ENSMUSG00000052688	MGI:2442295	Rab7b	RAB7B, member RAS oncogene family	-1.02831	6.48512	3.62054e-30	1.00811e-28	0.00510664	-1	3651	3711	2662	843	1089	715
ENSMUSG00000033031	MGI:2146335	C330027C09Rik	RIKEN cDNA C330027C09 gene	-1.21422	3.94973	3.76405e-30	1.04544e-28	0.00403013	-1	536	664	568	147	155	110
ENSMUSG00000053063	MGI:3040968	Clec12a	C-type lectin domain family 12, member a	-0.796275	8.47557	4.56813e-30	1.2656e-28	0.00332102	-1	13201	13781	10638	3828	4463	3379
ENSMUSG00000027496	MGI:894678	Aurka	aurora kinase A	-1.13915	3.42981	4.97979e-30	1.37621e-28	0.0015068	-1	434	430	347	102	107	87
ENSMUSG00000020883	MGI:1919444	Fbxl20	F-box and leucine-rich repeat protein 20	0.771049	5.06849	5.24594e-30	1.44616e-28	0.00177774	1	663	783	616	662	685	550
ENSMUSG00000007655	MGI:102709	Cav1	caveolin 1, caveolae protein	-0.83385	5.31165	6.75529e-30	1.85762e-28	0.00241153	-1	1381	1535	1286	410	431	427
ENSMUSG00000026630	MGI:1925491	Batf3	basic leucine zipper transcription factor, ATF-like 3	0.976623	4.32625	6.81066e-30	1.86821e-28	0.00266129	1	414	398	312	393	403	392
ENSMUSG00000019214	MGI:2384887	Chtf18	CTF18, chromosome transmission fidelity factor 18	-1.64931	2.48255	7.35337e-30	2.0121e-28	0.00279895	-1	234	228	213	46	40	30
ENSMUSG00000034459	MGI:99450	Ifit1	interferon-induced protein with tetratricopeptide repeats 1	-0.935778	6.42	8.70824e-30	2.37696e-28	0.00416955	-1	3374	3420	2566	782	1050	797
ENSMUSG00000038342	MGI:2141183	Mlxip	MLX interacting protein	0.695734	6.90552	9.20291e-30	2.50581e-28	0.002278	1	2484	2793	2321	2244	2347	2041
ENSMUSG00000090946	MGI:1919373	Ccdc71l	coiled-coil domain containing 71 like	0.676406	6.20941	9.76447e-30	2.6522e-28	0.00187833	1	1633	1753	1355	1322	1512	1242
ENSMUSG00000027346	MGI:104898	Gpcpd1	glycerophosphocholine phosphodiesterase GDE1 homolog (S. cerevisiae)	0.673279	6.11234	9.83489e-30	2.6648e-28	0.00179895	1	1421	1611	1389	1326	1319	1159
ENSMUSG00000020661	MGI:1261827	Dnmt3a	DNA methyltransferase 3A	0.732908	8.17954	9.9325e-30	2.68468e-28	0.00281611	1	5918	6478	5659	5716	5533	4949
ENSMUSG00000034773	MGI:2387601	BC030867	cDNA sequence BC030867	-1.93502	2.97919	1.03094e-29	2.77977e-28	0.0106653	-1	347	361	299	74	34	34
ENSMUSG00000030560	MGI:109553	Ctsc	cathepsin C	-0.952256	8.79112	1.06619e-29	2.86786e-28	0.00488475	-1	17642	17949	13154	4888	5121	3581
ENSMUSG00000035158	MGI:104554	Mitf	microphthalmia-associated transcription factor	0.686614	6.88508	1.2445e-29	3.33936e-28	0.00221267	1	2527	2682	2307	2324	2276	1932
ENSMUSG00000004040	MGI:103038	Stat3	signal transducer and activator of transcription 3	0.67847	7.61168	1.3602e-29	3.641e-28	0.00232347	1	4265	4480	3747	3752	3688	3327
ENSMUSG00000032477	MGI:103198	Cdc25a	cell division cycle 25A	-0.825484	5.25751	1.62147e-29	4.32992e-28	0.0023524	-1	1302	1432	1296	423	422	383
ENSMUSG00000019122	MGI:104533	Ccl9	chemokine (C-C motif) ligand 9	0.811613	12.5005	2.17859e-29	5.80363e-28	0.00368937	1	114075	124273	110109	108253	114370	106896
ENSMUSG00000076437	MGI:1919907	2700094K13Rik	RIKEN cDNA 2700094K13 gene	-1.38648	3.00422	2.18711e-29	5.81236e-28	0.00269179	-1	332	312	292	60	71	62
ENSMUSG00000005672	MGI:96677	Kit	kit oncogene	-1.8286	2.67958	2.35887e-29	6.25381e-28	0.00717021	-1	243	271	280	45	40	36
ENSMUSG00000053113	MGI:1201791	Socs3	suppressor of cytokine signaling 3	0.720955	7.31864	2.41079e-29	6.37621e-28	0.00262166	1	3362	3523	3107	2992	3068	2817
ENSMUSG00000020868	MGI:2444797	Xylt2	xylosyltransferase II	-1.1185	8.14161	2.73175e-29	7.20792e-28	0.00676713	-1	12066	12297	8028	2734	3126	2152
ENSMUSG00000045573	MGI:104629	Penk	preproenkephalin	-1.33183	4.55336	2.79452e-29	7.35603e-28	0.00708346	-1	818	979	949	223	175	192
ENSMUSG00000029552	MGI:105081	Tes	testis derived transcript	0.601041	6.63673	3.03396e-29	7.96737e-28	0.00154901	1	2320	2323	1927	1877	1864	1627
ENSMUSG00000025572	MGI:1098686	Tmc6	transmembrane channel-like gene family 6	0.803036	4.97657	3.33938e-29	8.7487e-28	0.00207888	1	679	695	534	616	597	575
ENSMUSG00000019838	MGI:1919722	Slc16a10	solute carrier family 16 (monocarboxylic acid transporters), member 10	-0.902543	6.82004	4.15697e-29	1.0865e-27	0.00411759	-1	4410	4619	3258	1241	1356	942
ENSMUSG00000031697	MGI:1929285	Orc6	origin recognition complex, subunit 6	-0.807264	4.59805	4.81897e-29	1.25656e-27	0.00141444	-1	850	945	750	259	284	240
ENSMUSG00000021892	MGI:1344391	Sh3bp5	SH3-domain binding protein 5 (BTK-associated)	-0.887221	7.18331	4.84921e-29	1.26148e-27	0.00408164	-1	5744	5885	4127	1566	1725	1286
ENSMUSG00000039187	MGI:2384790	Fanci	Fanconi anemia, complementation group I	-1.97687	2.52987	5.44754e-29	1.41381e-27	0.00848443	-1	209	268	252	39	30	31
ENSMUSG00000004071	MGI:1913876	Cdip1	cell death inducing Trp53 target 1	0.728679	5.19043	7.82093e-29	2.02504e-27	0.00167069	1	761	809	708	710	691	634
ENSMUSG00000042675	MGI:1913340	Ypel3	yippee-like 3 (Drosophila)	0.913209	4.26037	9.04332e-29	2.33608e-27	0.00209	1	368	433	306	386	380	354
ENSMUSG00000035385	MGI:98259	Ccl2	chemokine (C-C motif) ligand 2	-0.931901	7.83092	9.61609e-29	2.47827e-27	0.0047291	-1	8548	8913	7352	2327	2851	1870
ENSMUSG00000024401	MGI:104798	Tnf	tumor necrosis factor	-1.19275	7.14672	1.30784e-28	3.36276e-27	0.00769718	-1	6182	6167	4140	1258	1603	1020
ENSMUSG00000039396	MGI:2384588	Neil3	nei like 3 (E. coli)	-1.60029	2.51815	1.40786e-28	3.61155e-27	0.00293779	-1	233	231	222	46	41	35
ENSMUSG00000035455	MGI:1890648	Fignl1	fidgetin-like 1	-0.970165	4.78373	1.6458e-28	4.21219e-27	0.00338207	-1	971	1020	1000	276	289	261
ENSMUSG00000085795	MGI:2662729	Zfp703	zinc finger protein 703	0.645374	6.49783	1.95106e-28	4.98194e-27	0.00188783	1	1949	2224	1693	1703	1661	1562
ENSMUSG00000020392	MGI:1261797	Cdkn2aipnl	CDKN2A interacting protein N-terminal like	-0.743266	5.20897	2.0183e-28	5.14179e-27	0.00174209	-1	1328	1403	1108	449	443	344
ENSMUSG00000030789	MGI:96609	Itgax	integrin alpha X	1.02784	7.59314	2.53613e-28	6.44619e-27	0.00586876	1	3335	3765	3417	4651	3778	3209
ENSMUSG00000038732	MGI:2387184	Mboat1	membrane bound O-acyltransferase domain containing 1	-1.13586	3.84404	2.55623e-28	6.48241e-27	0.00328538	-1	519	554	536	134	143	119
ENSMUSG00000023940	MGI:1919665	Sgol1	shugoshin-like 1 (S. pombe)	-1.65532	2.54544	2.65508e-28	6.71772e-27	0.00422508	-1	249	231	226	50	40	31
ENSMUSG00000029379	MGI:3037818	Cxcl3	chemokine (C-X-C motif) ligand 3	-0.965581	5.22058	2.9432e-28	7.42974e-27	0.0039168	-1	1434	1372	1259	330	441	353
ENSMUSG00000049091	MGI:108388	Sephs2	selenophosphate synthetase 2	-0.777447	6.02067	3.03042e-28	7.63253e-27	0.00269805	-1	2443	2539	1848	762	791	591
ENSMUSG00000024095	MGI:1919942	Hnrnpll	heterogeneous nuclear ribonucleoprotein L-like	0.795454	7.42063	3.83941e-28	9.64816e-27	0.00343377	1	3298	3716	3353	3176	3492	3051
ENSMUSG00000032661	MGI:2180850	Oas3	2'-5' oligoadenylate synthetase 3	-0.929008	7.78617	4.16014e-28	1.04305e-26	0.00480589	-1	8688	9118	6373	2176	2679	1965
ENSMUSG00000001542	MGI:2183438	Ell2	elongation factor RNA polymerase II 2	-0.834871	7.97768	4.25075e-28	1.06336e-26	0.00388348	-1	9187	10040	7670	2795	3158	2192
ENSMUSG00000004207	MGI:97783	Psap	prosaposin	0.685342	13.8899	4.65983e-28	1.16307e-26	0.00277679	1	340910	350876	277265	289817	288394	259016
ENSMUSG00000036199	MGI:1914434	Ndufa13	NADH dehydrogenase (ubiquinone) 1 alpha subcomplex, 13	0.642974	6.51519	4.78082e-28	1.19059e-26	0.00191259	1	2137	2145	1663	1688	1721	1575
ENSMUSG00000015143	MGI:2137706	Actn1	actinin, alpha 1	0.713318	8.38043	4.90529e-28	1.21884e-26	0.00286382	1	6986	7504	6455	6755	6289	5501
ENSMUSG00000037266	MGI:106498	Rsrp1	arginine/serine rich protein 1	0.867398	7.8939	5.38203e-28	1.33431e-26	0.00423723	1	4940	5244	3867	4232	5290	4236
ENSMUSG00000020101	MGI:1921298	4632428N05Rik	RIKEN cDNA 4632428N05 gene	-0.980682	7.20334	5.39569e-28	1.33471e-26	0.00527693	-1	5875	6022	4415	1640	1696	1128
ENSMUSG00000032402	MGI:1201674	Smad3	SMAD family member 3	-1.06002	4.49232	5.48523e-28	1.35384e-26	0.00409391	-1	961	869	685	229	247	174
ENSMUSG00000053617	MGI:1298393	Sh3pxd2a	SH3 and PX domains 2A	-0.939275	4.01256	5.7285e-28	1.41074e-26	0.0016105	-1	568	651	525	179	169	142
ENSMUSG00000015316	MGI:1351314	Slamf1	signaling lymphocytic activation molecule family member 1	1.21704	5.26186	5.76552e-28	1.41671e-26	0.00735836	1	550	648	701	781	846	770
ENSMUSG00000030263	MGI:108424	Lrmp	lymphoid-restricted membrane protein	0.594289	6.30753	6.00632e-28	1.47261e-26	0.00147564	1	1794	1966	1495	1496	1488	1283
ENSMUSG00000022885	MGI:108470	St6gal1	beta galactoside alpha 2,6 sialyltransferase 1	1.03968	4.80292	7.21799e-28	1.76578e-26	0.00461492	1	496	539	480	671	523	489
ENSMUSG00000040524	MGI:2674092	Zfp609	zinc finger protein 609	0.935886	5.9829	7.53198e-28	1.83853e-26	0.00440611	1	1087	1284	1216	1349	1199	1163
ENSMUSG00000069206	MGI:3040703	Zfp874a	zinc finger protein 874a	1.07652	3.83971	8.47076e-28	2.06314e-26	0.00322696	1	272	281	213	297	276	294
ENSMUSG00000047824	MGI:1916161	Pygo2	pygopus 2	0.589623	6.09819	9.19529e-28	2.2347e-26	0.00135212	1	1556	1636	1351	1296	1269	1118
ENSMUSG00000056413	MGI:2442201	Adap1	ArfGAP with dual PH domains 1	-0.733023	6.20161	9.47328e-28	2.29722e-26	0.00246309	-1	2818	2767	2066	875	869	729
ENSMUSG00000020841	MGI:107265	Cpd	carboxypeptidase D	-1.07813	9.14233	9.71911e-28	2.35169e-26	0.00677119	-1	22388	24336	17319	5870	6468	4059
ENSMUSG00000021069	MGI:97829	Pygl	liver glycogen phosphorylase	0.624201	6.8283	9.85792e-28	2.38007e-26	0.00190398	1	2570	2746	2128	2180	2112	1877
ENSMUSG00000032577	MGI:2143163	Mapkapk3	mitogen-activated protein kinase-activated protein kinase 3	0.690576	7.05916	1.0088e-27	2.43034e-26	0.00249053	1	2870	3107	2504	2572	2452	2332
ENSMUSG00000049339	MGI:2388278	Fam134a	family with sequence similarity 134, member A	0.698161	6.90086	1.015e-27	2.43995e-26	0.00251118	1	2645	2760	2178	2379	2191	2042
ENSMUSG00000021614	MGI:102889	Vcan	versican	-1.34913	5.6375	1.08148e-27	2.59415e-26	0.00945704	-1	1681	2077	2100	476	366	404
ENSMUSG00000074570	MGI:2444482	Cass4	Cas scaffolding protein family member 4	-2.45038	1.93004	1.23354e-27	2.9525e-26	0.0116381	-1	145	171	180	23	11	15
ENSMUSG00000047789	MGI:1918839	Slc38a9	solute carrier family 38, member 9	0.879303	4.84619	1.33494e-27	3.18833e-26	0.00288785	1	565	564	547	534	622	511
ENSMUSG00000034311	MGI:108389	Kif4	kinesin family member 4	-1.24196	3.26983	1.42648e-27	3.39962e-26	0.00277233	-1	374	410	320	101	72	78
ENSMUSG00000042272	MGI:1916262	Sestd1	SEC14 and spectrin domains 1	0.755604	6.97459	1.64068e-27	3.90166e-26	0.00305009	1	2464	2776	2504	2436	2430	2196
ENSMUSG00000029561	MGI:1344390	Oasl2	2'-5' oligoadenylate synthetase-like 2	-0.882236	7.35217	1.64598e-27	3.90166e-26	0.00433341	-1	6336	6610	4731	1611	2006	1531
ENSMUSG00000028756	MGI:1916193	Pink1	PTEN induced putative kinase 1	0.931676	4.68494	1.6477e-27	3.90166e-26	0.00330373	1	508	530	431	525	470	509
ENSMUSG00000035778	MGI:95704	Ggta1	glycoprotein galactosyltransferase alpha 1, 3	-0.655533	6.88701	1.78196e-27	4.21059e-26	0.00213818	-1	4118	4452	3468	1382	1483	1246
ENSMUSG00000035493	MGI:99959	Tgfbi	transforming growth factor, beta induced	-0.765631	7.5007	2.04827e-27	4.82956e-26	0.00323899	-1	6352	6869	5702	1866	2205	1918
ENSMUSG00000048756	MGI:1890081	Foxo3	forkhead box O3	0.651194	5.98427	2.76851e-27	6.51394e-26	0.00179249	1	1323	1466	1292	1194	1204	1061
ENSMUSG00000022034	MGI:1919238	Esco2	establishment of cohesion 1 homolog 2 (S. cerevisiae)	-2.1251	2.27103	2.86151e-27	6.71849e-26	0.0100727	-1	188	201	224	26	23	27
ENSMUSG00000021569	MGI:1916966	Trip13	thyroid hormone receptor interactor 13	-1.17779	3.56192	2.95839e-27	6.93125e-26	0.0033234	-1	455	481	404	121	125	74
ENSMUSG00000026305	MGI:1342770	Lrrfip1	leucine rich repeat (in FLII) interacting protein 1	0.697159	7.98941	3.15906e-27	7.38581e-26	0.00277548	1	5264	5846	4974	4703	4916	4430
ENSMUSG00000024070	MGI:1922542	Prkd3	protein kinase D3	0.854686	6.25844	3.62105e-27	8.4481e-26	0.00380723	1	1414	1611	1484	1631	1402	1372
ENSMUSG00000026987	MGI:2442782	Baz2b	bromodomain adjacent to zinc finger domain, 2B	0.788859	6.56202	4.09493e-27	9.53362e-26	0.00328822	1	1739	2180	1825	1787	1832	1724
ENSMUSG00000042500	MGI:1924100	Ago4	argonaute RISC catalytic subunit 4	0.972942	3.9929	4.15851e-27	9.66135e-26	0.00251298	1	313	332	249	296	339	308
ENSMUSG00000032586	MGI:1096377	Traip	TRAF-interacting protein	-1.81513	2.40306	4.28691e-27	9.93881e-26	0.00615016	-1	193	239	220	40	32	28
ENSMUSG00000029385	MGI:1095734	Ccng2	cyclin G2	0.940603	3.95475	5.38083e-27	1.24489e-25	0.00208607	1	297	353	236	319	318	277
ENSMUSG00000026873	MGI:1921266	Phf19	PHD finger protein 19	-0.916057	4.6407	5.68808e-27	1.31324e-25	0.00288002	-1	835	1000	848	259	257	250
ENSMUSG00000037280	MGI:1891640	Galnt6	UDP-N-acetyl-alpha-D-galactosamine:polypeptide N-acetylgalactosaminyltransferase 6	0.680619	7.07762	6.00895e-27	1.38443e-25	0.00249795	1	3113	3034	2484	2493	2699	2257
ENSMUSG00000031197	MGI:1333804	Vbp1	von Hippel-Lindau binding protein 1	-0.693961	5.50445	6.61659e-27	1.52127e-25	0.00178296	-1	1550	1667	1425	557	557	436
ENSMUSG00000027811	MGI:1923189	4930579G24Rik	RIKEN cDNA 4930579G24 gene	-1.55038	3.04386	8.74115e-27	2.00558e-25	0.00642546	-1	296	351	340	62	58	62
ENSMUSG00000058454	MGI:1298378	Dhcr7	7-dehydrocholesterol reductase	0.796728	4.91695	9.43756e-27	2.16089e-25	0.00229449	1	643	643	545	552	597	562
ENSMUSG00000024795	MGI:2444576	Kif20b	kinesin family member 20B	-1.23815	3.97983	9.67236e-27	2.21008e-25	0.0054633	-1	531	676	603	157	138	120
ENSMUSG00000074896	MGI:1101055	Ifit3	interferon-induced protein with tetratricopeptide repeats 3	-1.21143	6.78189	9.89479e-27	2.25626e-25	0.00845314	-1	4743	4592	3465	852	1311	819
ENSMUSG00000024451	MGI:2147274	Arap3	ArfGAP with RhoGAP domain, ankyrin repeat and PH domain 3	-1.17155	4.29989	1.41988e-26	3.23103e-25	0.00538265	-1	786	906	572	202	195	142
ENSMUSG00000025153	MGI:95485	Fasn	fatty acid synthase	-0.962225	7.81308	1.51568e-26	3.44197e-25	0.00551229	-1	7825	8548	8159	2674	2240	1926
ENSMUSG00000051343	MGI:1098586	Rab11fip5	RAB11 family interacting protein 5 (class I)	0.592087	6.07994	1.57985e-26	3.58036e-25	0.00146914	1	1503	1696	1292	1256	1298	1089
ENSMUSG00000026700	MGI:104511	Tnfsf4	tumor necrosis factor (ligand) superfamily, member 4	-1.8615	2.70805	1.59321e-26	3.60325e-25	0.00973776	-1	246	271	295	37	42	42
ENSMUSG00000019992	MGI:1919054	Mtfr2	mitochondrial fission regulator 2	-1.13213	3.26583	1.68343e-26	3.79955e-25	0.00170945	-1	358	385	331	99	85	80
ENSMUSG00000024236	MGI:2147319	Svil	supervillin	0.704853	5.48496	1.84297e-26	4.15118e-25	0.00200637	1	960	984	878	893	823	765
ENSMUSG00000001440	MGI:107532	Kpnb1	karyopherin (importin) beta 1	-0.651073	8.89669	1.90571e-26	4.28379e-25	0.00255966	-1	16129	17410	14777	5716	5956	4941
ENSMUSG00000048922	MGI:1919787	Cdca2	cell division cycle associated 2	-1.40993	3.16716	2.3306e-26	5.22827e-25	0.00529	-1	321	394	342	88	73	54
ENSMUSG00000028614	MGI:1920037	Ndc1	NDC1 transmembrane nucleoporin	-0.652955	5.95118	2.63598e-26	5.9014e-25	0.00181802	-1	2031	2266	1958	745	739	662
ENSMUSG00000020340	MGI:1924134	Cyfip2	cytoplasmic FMR1 interacting protein 2	-0.669107	6.33475	2.8121e-26	6.283e-25	0.00216701	-1	2794	3029	2407	1056	940	794
ENSMUSG00000044026	MGI:2444789	Slc35g1	solute carrier family 35, member G1	-0.715357	5.03831	3.44334e-26	7.67788e-25	0.00159297	-1	1171	1219	991	405	390	315
ENSMUSG00000058135	MGI:95860	Gstm1	glutathione S-transferase, mu 1	0.571343	6.78012	4.24873e-26	9.45469e-25	0.00163856	1	2571	2612	2163	2076	2007	1795
ENSMUSG00000026544	MGI:1915690	Dusp23	dual specificity phosphatase 23	0.826347	4.13236	4.52417e-26	1.00475e-24	0.0013907	1	356	392	304	353	358	294
ENSMUSG00000071311	MGI:1354372	Gpr31b	G protein-coupled receptor 31, D17Leh66b region	-1.07671	3.93936	4.55878e-26	1.01041e-24	0.00346141	-1	623	640	455	158	165	115
ENSMUSG00000027353	MGI:1913884	Mcm8	minichromosome maintenance deficient 8 (S. cerevisiae)	-1.35698	2.8123	4.92199e-26	1.08873e-24	0.00264236	-1	254	300	259	60	58	53
ENSMUSG00000025190	MGI:95791	Got1	glutamic-oxaloacetic transaminase 1, soluble	0.58521	6.56581	4.9893e-26	1.10142e-24	0.00167211	1	2108	2249	1928	1773	1724	1584
ENSMUSG00000050567	MGI:1890504	Maml1	mastermind like 1 (Drosophila)	0.636297	5.46157	5.16007e-26	1.13686e-24	0.00145352	1	959	1028	875	808	853	737
ENSMUSG00000039735	MGI:1925642	Fnbp1l	formin binding protein 1-like	-0.829559	7.29705	6.30003e-26	1.38526e-24	0.00406436	-1	5760	6285	4719	1787	1970	1338
ENSMUSG00000053897	MGI:1914797	Slc39a8	solute carrier family 39 (metal ion transporter), member 8	-1.02645	3.82383	6.66708e-26	1.46306e-24	0.00256272	-1	486	590	481	135	155	122
ENSMUSG00000036777	MGI:1920174	Anln	anillin, actin binding protein	-1.10058	4.18649	6.77192e-26	1.48313e-24	0.00443498	-1	622	782	637	203	173	138
ENSMUSG00000025225	MGI:1099800	Nfkb2	nuclear factor of kappa light polypeptide gene enhancer in B cells 2, p49/p100	-0.660927	8.08371	7.16234e-26	1.56554e-24	0.00261885	-1	9492	9911	8200	3433	3219	2764
ENSMUSG00000027068	MGI:2442798	Dhrs9	dehydrogenase/reductase (SDR family) member 9	0.932992	4.42603	7.69328e-26	1.67829e-24	0.00315145	1	389	430	403	417	425	416
ENSMUSG00000102700	MGI:5611540	Gm38312	predicted gene, 38312	-1.64541	2.39739	7.88839e-26	1.71747e-24	0.00405082	-1	197	245	193	37	31	41
ENSMUSG00000052512	MGI:2183691	Nav2	neuron navigator 2	0.699326	5.26209	7.92784e-26	1.72267e-24	0.00186181	1	817	927	692	773	736	620
ENSMUSG00000022360	MGI:1917722	Atad2	ATPase family, AAA domain containing 2	-0.932374	6.22251	8.63046e-26	1.87168e-24	0.00483073	-1	2400	2948	2728	843	749	699
ENSMUSG00000035473	MGI:2442420	Galm	galactose mutarotase	0.702706	5.27759	8.78298e-26	1.90104e-24	0.00189166	1	816	874	760	763	783	609
ENSMUSG00000045751	MGI:2684980	Mms22l	MMS22-like, DNA repair protein	-0.873987	4.16756	9.35094e-26	2.02002e-24	0.00173036	-1	636	674	599	196	198	168
ENSMUSG00000014075	MGI:1913311	Tctex1d2	Tctex1 domain containing 2	0.779171	4.40495	1.13179e-25	2.44017e-24	0.00154847	1	450	448	395	402	420	374
ENSMUSG00000003779	MGI:1201682	Kif20a	kinesin family member 20A	-0.957087	3.87612	1.25837e-25	2.70781e-24	0.00199258	-1	532	576	483	171	151	120
ENSMUSG00000049625	MGI:2385852	Tifab	TRAF-interacting protein with forkhead-associated domain, family member B	0.628488	5.43172	1.52237e-25	3.26956e-24	0.00141946	1	945	1022	847	809	807	727
ENSMUSG00000037849	MGI:3646410	Gm4955	predicted gene 4955	-1.03727	4.96511	1.76522e-25	3.78378e-24	0.00518394	-1	1247	1215	1010	270	391	253
ENSMUSG00000013584	MGI:107928	Aldh1a2	aldehyde dehydrogenase family 1, subfamily A2	1.68865	4.27103	1.9627e-25	4.19897e-24	0.0150575	1	220	261	274	553	343	422
ENSMUSG00000058799	MGI:1855693	Nap1l1	nucleosome assembly protein 1-like 1	-0.659607	8.30675	2.15492e-25	4.60132e-24	0.00269298	-1	10720	11326	10071	3825	3863	3301
ENSMUSG00000027322	MGI:99668	Siglec1	sialic acid binding Ig-like lectin 1, sialoadhesin	-0.992151	8.137	2.22197e-25	4.73535e-24	0.0062213	-1	11565	11467	8253	2986	3330	2172
ENSMUSG00000040435	MGI:1927072	Ppp1r15a	protein phosphatase 1, regulatory (inhibitor) subunit 15A	0.610766	6.20263	2.27341e-25	4.83569e-24	0.0017826	1	1599	1743	1491	1354	1357	1264
ENSMUSG00000033446	MGI:1914418	Lpar6	lysophosphatidic acid receptor 6	0.782493	4.73238	2.39587e-25	5.08641e-24	0.00212476	1	506	593	521	522	539	444
ENSMUSG00000029925	MGI:98497	Tbxas1	thromboxane A synthase 1, platelet	0.634675	6.8043	2.59497e-25	5.49856e-24	0.00222304	1	2572	2709	2020	2166	2166	1766
ENSMUSG00000033355	MGI:1915025	Rtp4	receptor transporter protein 4	-0.883834	6.24395	2.60228e-25	5.50352e-24	0.00439459	-1	3048	3026	2127	767	940	680
ENSMUSG00000026034	MGI:107403	Clk1	CDC-like kinase 1	0.56834	6.56924	2.75362e-25	5.81249e-24	0.00161317	1	2091	2361	1905	1746	1841	1496
ENSMUSG00000026107	MGI:1923258	Nabp1	nucleic acid binding protein 1	0.7347	5.45626	3.0634e-25	6.4541e-24	0.00242962	1	899	957	872	792	875	782
ENSMUSG00000066677	MGI:2442822	Pydc3	pyrin domain containing 3	-1.16122	3.37925	3.14972e-25	6.62337e-24	0.00302973	-1	423	425	328	86	117	80
ENSMUSG00000037466	MGI:2144738	4930427A07Rik	RIKEN cDNA 4930427A07 gene	-1.34416	2.62942	3.61348e-25	7.58421e-24	0.00165059	-1	246	247	219	53	50	48
ENSMUSG00000048621	MGI:3647255	Gm6377	predicted gene 6377	-0.855403	5.54646	3.64674e-25	7.63955e-24	0.00367336	-1	1650	1886	1460	545	573	375
ENSMUSG00000021306	MGI:1891463	Gpr137b	G protein-coupled receptor 137B	-0.62982	7.56221	3.90102e-25	8.15681e-24	0.00235179	-1	6642	6882	5556	2217	2353	2062
ENSMUSG00000036528	MGI:894649	Ppfibp2	PTPRF interacting protein, binding protein 2 (liprin beta 2)	-0.643791	7.37829	4.28311e-25	8.93573e-24	0.00243782	-1	5974	6088	4814	2005	2114	1699
ENSMUSG00000022641	MGI:1917758	Bbx	bobby sox homolog (Drosophila)	-0.642888	6.42592	4.28967e-25	8.93573e-24	0.00213001	-1	2930	3272	2515	1077	1108	826
ENSMUSG00000039168	MGI:1918190	Dap	death-associated protein	0.643031	6.61892	4.3028e-25	8.94627e-24	0.00226182	1	2304	2338	1753	1835	1818	1701
ENSMUSG00000047344	MGI:2443335	Lancl3	LanC lantibiotic synthetase component C-like 3 (bacterial)	-1.23446	3.77639	4.63235e-25	9.61343e-24	0.00557209	-1	546	606	432	133	149	81
ENSMUSG00000045551	MGI:107443	Fpr1	formyl peptide receptor 1	-1.13947	7.89524	5.08718e-25	1.05376e-23	0.0083075	-1	10430	10012	6941	2271	2738	1694
ENSMUSG00000027306	MGI:2675669	Nusap1	nucleolar and spindle associated protein 1	-1.11895	3.58724	5.27493e-25	1.09061e-23	0.00330258	-1	439	500	407	138	103	93
ENSMUSG00000015305	MGI:1917347	Sash1	SAM and SH3 domain containing 1	-0.705209	7.29671	5.63291e-25	1.16246e-23	0.0029826	-1	5617	6150	4483	1901	1951	1511
ENSMUSG00000009185	MGI:101878	Ccl8	chemokine (C-C motif) ligand 8	1.62385	2.10403	5.6585e-25	1.16557e-23	0.00430145	1	62	59	55	117	90	86
ENSMUSG00000034902	MGI:1298224	Pip5k1c	phosphatidylinositol-4-phosphate 5-kinase, type 1 gamma	0.709336	8.18463	6.36129e-25	1.3079e-23	0.0032076	1	6128	6560	5631	5921	5267	4959
ENSMUSG00000051457	MGI:98384	Spn	sialophorin	-0.941704	5.74075	6.75488e-25	1.38625e-23	0.00488274	-1	2114	2195	1551	563	659	422
ENSMUSG00000031438	MGI:1914139	Rnf128	ring finger protein 128	-0.677532	7.26029	6.78553e-25	1.38997e-23	0.00273053	-1	5542	5785	4385	1806	1960	1522
ENSMUSG00000066800	MGI:1098272	Rnasel	ribonuclease L (2', 5'-oligoisoadenylate synthetase-dependent)	0.888784	4.86124	7.77004e-25	1.5887e-23	0.00358054	1	515	616	556	611	547	528
ENSMUSG00000024456	MGI:1194490	Diap1	diaphanous homolog 1 (Drosophila)	0.618311	8.16916	8.05145e-25	1.64321e-23	0.00241235	1	6379	6976	5534	5381	5392	4819
ENSMUSG00000052798	MGI:2143854	Nup107	nucleoporin 107	-0.796403	4.63613	8.50916e-25	1.73343e-23	0.00207383	-1	872	933	799	287	305	218
ENSMUSG00000026796	MGI:2442910	Fam129b	family with sequence similarity 129, member B	0.663263	8.6222	1.11219e-24	2.26153e-23	0.00286337	1	8834	9220	7326	7149	7493	6929
ENSMUSG00000027242	MGI:1926186	Wdr76	WD repeat domain 76	-1.05378	4.66449	1.16554e-24	2.36566e-23	0.00522864	-1	842	996	966	268	255	210
ENSMUSG00000004266	MGI:96055	Ptpn6	protein tyrosine phosphatase, non-receptor type 6	-0.925832	8.35534	1.18553e-24	2.40184e-23	0.0056104	-1	13456	13047	9345	3584	3880	2701
ENSMUSG00000045980	MGI:2444222	Tmem104	transmembrane protein 104	-0.615856	7.05336	1.47397e-24	2.98076e-23	0.00217964	-1	4692	4745	3910	1597	1670	1424
ENSMUSG00000032633	MGI:2442184	Flcn	folliculin	0.550075	6.16952	1.51273e-24	3.05357e-23	0.00137626	1	1685	1772	1401	1302	1351	1174
ENSMUSG00000035107	MGI:1920629	Dcbld2	discoidin, CUB and LCCL domain containing 2	0.841876	4.73993	1.5736e-24	3.17067e-23	0.00295942	1	499	588	499	537	493	500
ENSMUSG00000027670	MGI:1921864	Ocstamp	osteoclast stimulatory transmembrane protein	1.43735	2.2119	2.15179e-24	4.32144e-23	0.00228288	1	72	83	54	112	100	93
ENSMUSG00000044827	MGI:1341295	Tlr1	toll-like receptor 1	-0.89221	6.34393	2.15253e-24	4.32144e-23	0.00476059	-1	3217	3237	2347	895	1009	654
ENSMUSG00000027331	MGI:1289298	Knstrn	kinetochore-localized astrin/SPAG5 binding	-1.30032	2.78998	2.20864e-24	4.42606e-23	0.00229623	-1	272	282	238	64	49	60
ENSMUSG00000075010	MGI:2147706	AW112010	expressed sequence AW112010	0.708451	5.61738	2.72859e-24	5.45816e-23	0.00244678	1	1081	1083	929	854	1022	848
ENSMUSG00000030872	MGI:1921355	Gga2	golgi associated, gamma adaptin ear containing, ARF binding protein 2	0.604492	6.77578	2.74966e-24	5.49041e-23	0.00206979	1	2465	2490	2248	2120	1990	1803
ENSMUSG00000028163	MGI:97312	Nfkb1	nuclear factor of kappa light polypeptide gene enhancer in B cells 1, p105	0.633029	9.07489	2.8358e-24	5.65221e-23	0.00268057	1	11825	12589	10679	10193	9971	9149
ENSMUSG00000051378	MGI:2446979	Kif18b	kinesin family member 18B	-1.48106	2.64414	2.93644e-24	5.84231e-23	0.00439292	-1	254	243	238	56	40	46
ENSMUSG00000078521	MGI:1917135	Aunip	aurora kinase A and ninein interacting protein	-1.97346	1.6287	3.01852e-24	5.99484e-23	0.00257035	-1	132	129	119	17	22	13
ENSMUSG00000015854	MGI:1334419	Cd5l	CD5 antigen-like	-0.955887	5.09716	3.20204e-24	6.34795e-23	0.00466127	-1	1335	1366	1046	339	436	268
ENSMUSG00000028873	MGI:1196274	Cdca8	cell division cycle associated 8	-0.945644	3.96137	3.33497e-24	6.59967e-23	0.00242952	-1	551	643	494	183	159	130
ENSMUSG00000029752	MGI:1350929	Asns	asparagine synthetase	0.663371	5.72808	3.54666e-24	7.00608e-23	0.00211608	1	1198	1194	1012	980	973	946
ENSMUSG00000054293	MGI:2441814	A630033H20Rik	RIKEN cDNA A630033H20 gene	-0.674493	5.83336	4.08177e-24	8.04879e-23	0.00219743	-1	1838	2140	1819	670	672	616
ENSMUSG00000028587	MGI:1328337	Orc1	origin recognition complex, subunit 1	-1.22148	3.68358	4.68376e-24	9.21944e-23	0.00541567	-1	443	517	501	124	110	105
ENSMUSG00000015947	MGI:95498	Fcgr1	Fc receptor, IgG, high affinity I	-1.07028	7.9196	5.06445e-24	9.9511e-23	0.00766166	-1	10425	9993	7000	2101	2875	2033
ENSMUSG00000053580	MGI:2444121	Tanc2	tetratricopeptide repeat, ankyrin repeat and coiled-coil containing 2	0.696074	6.28007	5.70581e-24	1.11915e-22	0.00275091	1	1603	1809	1512	1638	1415	1253
ENSMUSG00000079419	MGI:2385644	Ms4a6c	membrane-spanning 4-domains, subfamily A, member 6C	-0.853071	7.41373	6.26816e-24	1.22545e-22	0.00475642	-1	6704	6597	4991	1811	2173	1479
ENSMUSG00000002297	MGI:1351328	Dbf4	DBF4 homolog (S. cerevisiae)	-0.843163	4.86603	6.26991e-24	1.22545e-22	0.00303958	-1	1008	1066	1003	323	302	301
ENSMUSG00000027710	MGI:1914272	Acad9	acyl-Coenzyme A dehydrogenase family, member 9	0.602831	5.3358	6.56983e-24	1.28181e-22	0.00130797	1	914	975	776	762	755	662
ENSMUSG00000042331	MGI:2442356	Specc1	sperm antigen with calponin homology and coiled-coil domains 1	-0.593631	6.09389	6.62408e-24	1.29012e-22	0.00168312	-1	2411	2460	1953	884	839	712
ENSMUSG00000052336	MGI:1333815	Cx3cr1	chemokine (C-X3-C motif) receptor 1	-1.54754	3.39356	6.93644e-24	1.34859e-22	0.00989329	-1	367	547	365	91	66	77
ENSMUSG00000020250	MGI:1354175	Txnrd1	thioredoxin reductase 1	-0.636862	9.47987	8.35169e-24	1.6209e-22	0.00278779	-1	24228	25331	22454	8564	8757	7683
ENSMUSG00000038400	MGI:1929600	Pmepa1	prostate transmembrane protein, androgen induced 1	0.910201	3.58918	8.81354e-24	1.70755e-22	0.00150629	1	231	267	197	244	240	219
ENSMUSG00000025034	MGI:1933302	Trim8	tripartite motif-containing 8	-0.600475	6.37379	9.21849e-24	1.78289e-22	0.00190501	-1	2787	3057	2455	1046	1091	818
ENSMUSG00000039206	MGI:2442032	Daglb	diacylglycerol lipase, beta	0.640915	5.22584	9.31062e-24	1.79757e-22	0.00156334	1	810	909	712	732	697	612
ENSMUSG00000029822	MGI:1918970	Osbpl3	oxysterol binding protein-like 3	-0.787216	4.2499	9.77903e-24	1.88472e-22	0.00139143	-1	687	733	568	213	222	185
ENSMUSG00000031403	MGI:1861727	Dkc1	dyskeratosis congenita 1, dyskerin	-0.626309	6.11512	1.22578e-23	2.35836e-22	0.00201042	-1	2267	2532	2166	889	849	700
ENSMUSG00000029104	MGI:96067	Htt	huntingtin	0.626625	7.82434	1.25485e-23	2.4101e-22	0.0025778	1	4887	5385	4518	4354	4174	3778
ENSMUSG00000028717	MGI:98480	Tal1	T cell acute lymphocytic leukemia 1	-0.74573	5.46053	1.27915e-23	2.45252e-22	0.00269864	-1	1430	1650	1471	491	533	443
ENSMUSG00000041936	MGI:87961	Agrn	agrin	-0.637644	5.59696	1.40358e-23	2.68643e-22	0.00178337	-1	1662	1796	1431	605	621	469
ENSMUSG00000030956	MGI:1925188	Fam53b	family with sequence similarity 53, member B	-0.72951	5.62643	1.42663e-23	2.72584e-22	0.00267753	-1	1685	1744	1651	605	559	494
ENSMUSG00000054717	MGI:96157	Hmgb2	high mobility group box 2	-0.699421	5.91876	1.50077e-23	2.86257e-22	0.00257916	-1	2027	2126	2020	699	718	639
ENSMUSG00000024056	MGI:1914302	Ndc80	NDC80 homolog, kinetochore complex component (S. cerevisiae)	-1.39768	2.99729	1.51014e-23	2.87549e-22	0.00573613	-1	281	383	276	74	69	49
ENSMUSG00000078773	MGI:3605986	Rad54b	RAD54 homolog B (S. cerevisiae)	-1.78673	1.90821	1.60822e-23	3.057e-22	0.00368682	-1	145	164	146	20	33	18
ENSMUSG00000058881	MGI:2443957	Zfp516	zinc finger protein 516	0.601574	6.14455	1.65492e-23	3.14039e-22	0.00188979	1	1546	1741	1383	1336	1264	1209
ENSMUSG00000053835	MGI:95958	H2-T24	histocompatibility 2, T region locus 24	-0.808694	5.59591	1.73476e-23	3.28626e-22	0.00351766	-1	1830	1920	1375	495	620	457
ENSMUSG00000073802	MGI:104737	Cdkn2b	cyclin-dependent kinase inhibitor 2B (p15, inhibits CDK4)	-1.29661	2.67691	1.74941e-23	3.30714e-22	0.00213207	-1	233	268	229	55	53	52
ENSMUSG00000060126	MGI:104890	Tpt1	tumor protein, translationally-controlled 1	0.65398	10.4608	1.75175e-23	3.30714e-22	0.0030293	1	31954	32716	26435	25909	26327	24716
ENSMUSG00000018189	MGI:1914848	Uchl5	ubiquitin carboxyl-terminal esterase L5	-0.665075	5.53803	1.84691e-23	3.48086e-22	0.00199078	-1	1532	1680	1493	558	553	491
ENSMUSG00000032815	MGI:1341823	Fanca	Fanconi anemia, complementation group A	-1.22238	3.64881	2.02364e-23	3.80746e-22	0.00559159	-1	465	467	491	106	113	111
ENSMUSG00000060477	MGI:2429603	Irak2	interleukin-1 receptor-associated kinase 2	-0.818495	6.44841	2.13513e-23	4.01042e-22	0.00416759	-1	3373	3509	2424	1007	1079	753
ENSMUSG00000037788	MGI:2141658	Vopp1	vesicular, overexpressed in cancer, prosurvival protein 1	0.64196	5.84964	2.58519e-23	4.84756e-22	0.00210733	1	1200	1374	1161	1114	1043	983
ENSMUSG00000061411	MGI:1918765	Nol4l	nucleolar protein 4-like	-0.778495	4.23696	3.19937e-23	5.9891e-22	0.00138487	-1	679	707	578	218	223	176
ENSMUSG00000006585	MGI:1914427	Cdt1	chromatin licensing and DNA replication factor 1	-0.555879	5.95183	3.6937e-23	6.9028e-22	0.00137523	-1	2111	2201	1799	802	776	662
ENSMUSG00000045362	MGI:2651928	Tnfrsf26	tumor necrosis factor receptor superfamily, member 26	0.842291	3.97703	3.79112e-23	7.07292e-22	0.00180253	1	343	310	282	315	314	275
ENSMUSG00000029762	MGI:107673	Akr1b8	aldo-keto reductase family 1, member B8	-0.819133	5.29059	4.13823e-23	7.70753e-22	0.00345549	-1	1533	1496	1122	412	496	358
ENSMUSG00000002885	MGI:1347095	Adgre5	adhesion G protein-coupled receptor E5	-0.627451	5.916	4.1974e-23	7.80463e-22	0.00197826	-1	2100	2219	1768	773	771	582
ENSMUSG00000025355	MGI:1927899	Mmp19	matrix metallopeptidase 19	0.725736	4.8346	4.5147e-23	8.38056e-22	0.00206786	1	570	645	566	553	536	499
ENSMUSG00000034320	MGI:892977	Slc26a2	solute carrier family 26 (sulfate transporter), member 2	-0.598518	5.80041	4.58836e-23	8.49663e-22	0.0016474	-1	1817	2059	1687	681	725	576
ENSMUSG00000040389	MGI:2139593	Wdr47	WD repeat domain 47	0.931291	4.01928	4.59256e-23	8.49663e-22	0.00310125	1	281	372	276	322	361	272
ENSMUSG00000031016	MGI:103075	Wee1	WEE 1 homolog 1 (S. pombe)	0.696034	5.09797	4.66811e-23	8.622e-22	0.00205683	1	724	746	693	642	653	596
ENSMUSG00000020437	MGI:1927091	Myo1g	myosin IG	0.594164	8.48923	4.80279e-23	8.85599e-22	0.00244672	1	8032	8614	7141	6824	6656	5870
ENSMUSG00000051367	MGI:102780	Six1	sine oculis-related homeobox 1	-1.57126	2.31599	5.35133e-23	9.85108e-22	0.00418946	-1	181	213	196	33	39	35
ENSMUSG00000024220	MGI:2687278	Zfp523	zinc finger protein 523	0.874205	4.54748	5.60332e-23	1.02978e-21	0.00344686	1	450	488	429	420	468	460
ENSMUSG00000031201	MGI:2389572	Brcc3	BRCA1/BRCA2-containing complex, subunit 3	-0.725175	5.15214	5.86257e-23	1.07565e-21	0.00230121	-1	1190	1293	1169	392	430	371
ENSMUSG00000059474	MGI:2143977	Mbtd1	mbt domain containing 1	0.707587	6.0466	5.89412e-23	1.07965e-21	0.00291343	1	1306	1519	1334	1358	1211	1100
ENSMUSG00000062867	MGI:109367	Impdh2	inosine 5'-phosphate dehydrogenase 2	-0.598022	7.0182	6.8797e-23	1.2581e-21	0.00221733	-1	4549	4585	3824	1583	1669	1365
ENSMUSG00000003228	MGI:109161	Grk5	G protein-coupled receptor kinase 5	-0.816688	4.23175	7.02634e-23	1.2828e-21	0.00187402	-1	661	733	583	225	215	165
ENSMUSG00000021072	MGI:1919986	Tmx1	thioredoxin-related transmembrane protein 1	-0.580855	6.5331	7.23615e-23	1.31893e-21	0.00190943	-1	3156	3410	2663	1207	1192	928
ENSMUSG00000070942	MGI:1913107	Il1rl2	interleukin 1 receptor-like 2	1.15954	3.52878	7.60997e-23	1.38479e-21	0.00517784	1	204	209	181	291	241	186
ENSMUSG00000030867	MGI:97621	Plk1	polo-like kinase 1	-1.03606	3.2193	8.29253e-23	1.50652e-21	0.00150864	-1	357	359	304	100	93	75
ENSMUSG00000039747	MGI:2443195	Orai2	ORAI calcium release-activated calcium modulator 2	-0.540341	6.47231	8.30694e-23	1.50667e-21	0.00154995	-1	2889	3160	2669	1110	1121	1000
ENSMUSG00000037351	MGI:1917446	Actr1b	ARP1 actin-related protein 1B, centractin beta	0.557922	6.66918	8.4299e-23	1.52647e-21	0.0018139	1	2278	2449	2101	1903	1827	1687
ENSMUSG00000036902	MGI:1921763	Neto2	neuropilin (NRP) and tolloid (TLL)-like 2	-1.50939	2.8707	8.53978e-23	1.54385e-21	0.00738099	-1	253	316	299	65	54	46
ENSMUSG00000032724	MGI:2139365	Abtb2	ankyrin repeat and BTB (POZ) domain containing 2	0.712616	4.72034	8.84431e-23	1.5963e-21	0.00182174	1	538	589	528	490	530	444
ENSMUSG00000022051	MGI:1332659	Bnip3l	BCL2/adenovirus E1B interacting protein 3-like	0.576052	6.12477	9.08354e-23	1.63681e-21	0.00174128	1	1580	1699	1378	1375	1279	1089
ENSMUSG00000042198	MGI:1913683	Chchd7	coiled-coil-helix-coiled-coil-helix domain containing 7	-0.96462	3.66637	9.68393e-23	1.74216e-21	0.00225964	-1	466	465	439	127	137	115
ENSMUSG00000026817	MGI:87977	Ak1	adenylate kinase 1	1.36515	2.3022	1.00923e-22	1.81269e-21	0.00272443	1	77	92	62	115	120	86
ENSMUSG00000018559	MGI:1914431	Ctdnep1	CTD nuclear envelope phosphatase 1	0.588216	7.30661	1.03071e-22	1.84826e-21	0.00226014	1	3645	3764	3100	2955	2910	2637
ENSMUSG00000072889	MGI:1923646	Nfxl1	nuclear transcription factor, X-box binding-like 1	-0.739012	5.72317	1.05971e-22	1.8972e-21	0.00299986	-1	1950	2009	1530	543	688	537
ENSMUSG00000025017	MGI:1933177	Pik3ap1	phosphoinositide-3-kinase adaptor protein 1	-0.757619	8.94369	1.38916e-22	2.48302e-21	0.00416476	-1	18077	19439	14123	5665	6300	4494
ENSMUSG00000029591	MGI:109352	Ung	uracil DNA glycosylase	-1.00732	3.63957	1.53237e-22	2.73459e-21	0.00275324	-1	431	503	425	127	115	122
ENSMUSG00000041438	MGI:1096573	Cirh1a	cirrhosis, autosomal recessive 1A (human)	-0.572648	5.88189	1.7207e-22	3.06573e-21	0.00155186	-1	1980	2088	1774	745	770	606
ENSMUSG00000029648	MGI:95558	Flt1	FMS-like tyrosine kinase 1	1.40144	3.62867	2.19725e-22	3.90849e-21	0.0101301	1	177	215	174	354	235	219
ENSMUSG00000026701	MGI:894320	Prdx6	peroxiredoxin 6	-0.591794	7.45582	2.20392e-22	3.91408e-21	0.0023326	-1	6004	6286	5228	2083	2222	1953
ENSMUSG00000045932	MGI:99449	Ifit2	interferon-induced protein with tetratricopeptide repeats 2	-1.05082	7.39507	2.32271e-22	4.11845e-21	0.00789205	-1	6749	6884	5270	1387	2112	1419
ENSMUSG00000020897	MGI:107168	Aurkb	aurora kinase B	-1.14431	3.61597	2.75892e-22	4.88409e-21	0.00476578	-1	479	442	450	120	103	112
ENSMUSG00000027997	MGI:1312921	Casp6	caspase 6	0.737056	4.89104	3.03751e-22	5.3687e-21	0.00240472	1	580	658	604	579	591	490
ENSMUSG00000030161	MGI:1914980	Gabarapl1	gamma-aminobutyric acid (GABA) A receptor-associated protein-like 1	0.807309	7.51054	3.05656e-22	5.39375e-21	0.00465975	1	3600	3865	3511	3427	3348	3551
ENSMUSG00000027313	MGI:1916315	Chac1	ChaC, cation transport regulator 1	1.60097	2.03158	3.90371e-22	6.87774e-21	0.00555672	1	49	66	54	93	84	99
ENSMUSG00000033213	MGI:3034182	AA467197	expressed sequence AA467197	0.6771	6.06806	4.0752e-22	7.16848e-21	0.00276058	1	1452	1494	1330	1207	1237	1234
ENSMUSG00000001467	MGI:106040	Cyp51	cytochrome P450, family 51	-0.693658	6.13805	4.08918e-22	7.18166e-21	0.00288796	-1	2288	2538	2354	839	805	755
ENSMUSG00000047415	MGI:2441763	Gpr68	G protein-coupled receptor 68	-0.932821	4.76281	4.32226e-22	7.57901e-21	0.00453056	-1	919	1033	973	320	259	250
ENSMUSG00000033352	MGI:1346869	Map2k4	mitogen-activated protein kinase kinase 4	0.577107	6.48	4.737e-22	8.29311e-21	0.0020047	1	1987	2281	1698	1577	1681	1518
ENSMUSG00000024812	MGI:1341872	Tjp2	tight junction protein 2	0.755781	5.33708	4.80707e-22	8.40251e-21	0.00312665	1	780	899	810	723	849	699
ENSMUSG00000002108	MGI:1352462	Nr1h3	nuclear receptor subfamily 1, group H, member 3	-0.998372	6.17257	5.3266e-22	9.29596e-21	0.0068077	-1	3040	2932	2051	738	882	545
ENSMUSG00000020641	MGI:1929628	Rsad2	radical S-adenosyl methionine domain containing 2	-0.927839	7.81766	5.47006e-22	9.53132e-21	0.00631469	-1	8606	9150	6883	2044	2903	2028
ENSMUSG00000037946	MGI:1353657	Fgd3	FYVE, RhoGEF and PH domain containing 3	-0.773028	6.21077	5.69961e-22	9.9157e-21	0.00384067	-1	2787	2981	2033	816	952	684
ENSMUSG00000025648	MGI:2687284	Pfkfb4	6-phosphofructo-2-kinase/fructose-2,6-biphosphatase 4	0.652182	5.0844	5.78505e-22	1.00486e-20	0.00179571	1	739	824	632	609	690	558
ENSMUSG00000030641	MGI:1921291	Ddias	DNA damage-induced apoptosis suppressor	-1.29304	3.15045	5.99528e-22	1.03975e-20	0.00551667	-1	310	362	345	76	71	77
ENSMUSG00000024052	MGI:1891341	Lpin2	lipin 2	-0.600788	6.02307	6.63449e-22	1.1488e-20	0.00195664	-1	2248	2405	1861	771	880	663
ENSMUSG00000000058	MGI:107571	Cav2	caveolin 2	-0.644806	5.58134	6.70439e-22	1.15813e-20	0.00207935	-1	1614	1832	1404	605	606	461
ENSMUSG00000054008	MGI:104719	Ndst1	N-deacetylase/N-sulfotransferase (heparan glucosaminyl) 1	0.578982	5.74538	6.70924e-22	1.15813e-20	0.00165807	1	1203	1330	1044	1044	966	866
ENSMUSG00000050953	MGI:95713	Gja1	gap junction protein, alpha 1	-0.685516	6.13499	7.40656e-22	1.27651e-20	0.00284898	-1	2300	2496	2351	796	851	756
ENSMUSG00000022881	MGI:2146571	Rfc4	replication factor C (activator 1) 4	-1.05174	3.02823	7.52963e-22	1.2957e-20	0.00119738	-1	307	316	270	80	81	71
ENSMUSG00000037337	MGI:1346882	Map4k1	mitogen-activated protein kinase kinase kinase kinase 1	0.871088	3.91142	7.78775e-22	1.33804e-20	0.00239618	1	272	345	267	318	293	260
ENSMUSG00000042700	MGI:2443679	Sipa1l1	signal-induced proliferation-associated 1 like 1	-0.594046	5.6519	7.88404e-22	1.35249e-20	0.00165891	-1	1670	1893	1459	635	643	514
ENSMUSG00000040552	MGI:1097680	C3ar1	complement component 3a receptor 1	-0.888894	9.63182	9.45068e-22	1.61874e-20	0.00603292	-1	31777	31227	23000	8234	10083	6733
ENSMUSG00000005465	MGI:1355318	Il27ra	interleukin 27 receptor, alpha	1.29581	2.43034	9.77211e-22	1.67121e-20	0.00278285	1	76	96	87	118	114	111
ENSMUSG00000024590	MGI:96795	Lmnb1	lamin B1	-0.805894	5.42095	9.84467e-22	1.68103e-20	0.00371206	-1	1444	1609	1439	467	440	476
ENSMUSG00000022558	MGI:2442558	Mroh1	maestro heat-like repeat family member 1	0.531834	6.72184	1.04221e-21	1.77688e-20	0.00173232	1	2495	2467	2194	1948	1960	1678
ENSMUSG00000050271	MGI:1196223	D8Ertd82e	DNA segment, Chr 8, ERATO Doi 82, expressed	-0.976208	3.43214	1.27889e-21	2.17705e-20	0.00197654	-1	392	445	336	108	125	88
ENSMUSG00000054708	MGI:1890394	Ankrd24	ankyrin repeat domain 24	0.883744	3.49694	1.28109e-21	2.17745e-20	0.00141247	1	222	238	198	219	226	209
ENSMUSG00000028633	MGI:1858304	Ctps	cytidine 5'-triphosphate synthase	-0.607553	5.81074	1.36815e-21	2.32187e-20	0.00193643	-1	1896	1956	1752	677	740	572
ENSMUSG00000024077	MGI:1333757	Strn	striatin, calmodulin binding protein	0.571927	5.68601	1.37215e-21	2.3251e-20	0.00159429	1	1173	1280	992	996	947	814
ENSMUSG00000046711	MGI:96160	Hmga1	high mobility group AT-hook 1	-0.632055	7.32016	1.66156e-21	2.81121e-20	0.00280659	-1	5863	5485	4766	1996	1970	1647
ENSMUSG00000032667	MGI:106687	Pon2	paraoxonase 2	0.5082	6.76441	1.77646e-21	3.00103e-20	0.00158291	1	2502	2735	2220	1959	1976	1773
ENSMUSG00000033762	MGI:1931028	Recql4	RecQ protein-like 4	-1.42078	2.2649	1.87897e-21	3.16937e-20	0.00230526	-1	179	206	172	35	46	31
ENSMUSG00000040249	MGI:96828	Lrp1	low density lipoprotein receptor-related protein 1	-0.855888	9.53878	1.92008e-21	3.23378e-20	0.00567829	-1	28558	30023	21449	9069	8607	6172
ENSMUSG00000032046	MGI:1923442	Abhd12	abhydrolase domain containing 12	-0.615351	7.36617	2.077e-21	3.49276e-20	0.00266995	-1	5945	5962	4703	2005	2151	1686
ENSMUSG00000071068	MGI:2147038	Treml2	triggering receptor expressed on myeloid cells-like 2	0.644448	4.72292	2.12336e-21	3.56531e-20	0.00136539	1	570	635	507	513	504	425
ENSMUSG00000030091	MGI:1859555	Nup210	nucleoporin 210	-0.823809	6.28364	2.32504e-21	3.89805e-20	0.00463776	-1	2461	2978	2767	903	814	790
ENSMUSG00000040034	MGI:1917162	Nup43	nucleoporin 43	-0.921906	3.82466	2.64853e-21	4.43369e-20	0.00262298	-1	502	519	494	142	158	132
ENSMUSG00000001300	MGI:105097	Efnb2	ephrin B2	-1.94103	1.84835	2.71501e-21	4.53812e-20	0.00795251	-1	126	176	142	18	18	26
ENSMUSG00000062937	MGI:1914152	Mtap	methylthioadenosine phosphorylase	-0.561851	6.28208	2.73055e-21	4.55722e-20	0.00182408	-1	2586	2685	2404	944	1029	837
ENSMUSG00000023832	MGI:87871	Acat2	acetyl-Coenzyme A acetyltransferase 2	-1.07507	4.1687	2.80752e-21	4.67863e-20	0.00568267	-1	624	684	681	174	160	176
ENSMUSG00000006442	MGI:102690	Srm	spermidine synthase	-0.567126	6.32277	2.87611e-21	4.78574e-20	0.00189524	-1	2792	2766	2366	1059	1005	824
ENSMUSG00000056124	MGI:1928380	B4galt6	UDP-Gal:betaGlcNAc beta 1,4-galactosyltransferase, polypeptide 6	-0.681146	6.94776	3.09458e-21	5.14155e-20	0.00325836	-1	4510	4762	3413	1465	1582	1206
ENSMUSG00000078866	MGI:3652255	Gm14420	predicted gene 14420	0.848322	3.80169	3.11191e-21	5.1626e-20	0.00196833	1	266	302	257	269	271	260
ENSMUSG00000051579	MGI:1913934	Tceal8	transcription elongation factor A (SII)-like 8	0.651475	4.65894	3.31263e-21	5.48738e-20	0.00138512	1	573	591	470	480	500	403
ENSMUSG00000022945	MGI:1314881	Chaf1b	chromatin assembly factor 1, subunit B (p60)	-0.81927	5.18246	3.32687e-21	5.50274e-20	0.00379782	-1	1197	1338	1275	404	386	377
ENSMUSG00000034858	MGI:2387648	Fam214a	family with sequence similarity 214, member A	1.26474	2.38239	3.49454e-21	5.77146e-20	0.00223517	1	83	88	84	120	120	91
ENSMUSG00000021770	MGI:1914880	Samd8	sterile alpha motif domain containing 8	0.613183	5.97707	4.21192e-21	6.94591e-20	0.00222839	1	1289	1547	1294	1182	1167	1056
ENSMUSG00000059013	MGI:1351631	Sh2d3c	SH2 domain containing 3C	0.775073	4.01635	4.35653e-21	7.17371e-20	0.00164994	1	344	376	273	302	328	284
ENSMUSG00000047153	MGI:2451333	Khnyn	KH and NYN domain containing	0.655485	4.5706	4.36575e-21	7.17822e-20	0.00130746	1	510	559	463	451	466	384
ENSMUSG00000022106	MGI:1917200	Rcbtb2	regulator of chromosome condensation (RCC1) and BTB (POZ) domain containing protein 2	0.577142	5.93857	4.62667e-21	7.59596e-20	0.00187291	1	1335	1524	1228	1092	1135	1052
ENSMUSG00000038047	MGI:1923389	Haus6	HAUS augmin-like complex, subunit 6	-0.77445	4.54767	5.5245e-21	9.05658e-20	0.00246368	-1	773	880	775	276	255	235
ENSMUSG00000028680	MGI:109604	Plk3	polo-like kinase 3	-0.654574	5.6585	5.60016e-21	9.16706e-20	0.00238179	-1	1751	1818	1544	545	675	532
ENSMUSG00000026554	MGI:91860	Dcaf8	DDB1 and CUL4 associated factor 8	0.517639	6.44202	6.14178e-21	1.00388e-19	0.00160249	1	1957	2212	1772	1587	1562	1427
ENSMUSG00000031015	MGI:1298390	Swap70	SWA-70 protein	0.554616	8.15869	6.16795e-21	1.00668e-19	0.00232607	1	6524	6995	5719	5253	5306	4656
ENSMUSG00000030447	MGI:1338801	Cyfip1	cytoplasmic FMR1 interacting protein 1	-0.742481	9.22521	6.49651e-21	1.05874e-19	0.00437233	-1	22743	22760	16994	7008	7654	5479
ENSMUSG00000055053	MGI:109591	Nfic	nuclear factor I/C	-0.656397	5.82126	6.60983e-21	1.07563e-19	0.00253651	-1	2050	2108	1596	736	688	542
ENSMUSG00000029311	MGI:2149821	Hsd17b11	hydroxysteroid (17-beta) dehydrogenase 11	0.501973	6.23171	6.98252e-21	1.13461e-19	0.00138824	1	1782	1900	1491	1346	1377	1217
ENSMUSG00000027006	MGI:1914111	Dnajc10	DnaJ (Hsp40) homolog, subfamily C, member 10	-0.666539	7.69142	7.04225e-21	1.14264e-19	0.00334588	-1	6926	7259	6776	2584	2409	2154
ENSMUSG00000021451	MGI:109244	Sema4d	sema domain, immunoglobulin domain (Ig), transmembrane domain (TM) and short cytoplasmic domain, (semaphorin) 4D	-0.602121	7.70546	7.26057e-21	1.17634e-19	0.00269318	-1	7236	7858	5875	2630	2661	2142
ENSMUSG00000030671	MGI:1333863	Pde3b	phosphodiesterase 3B, cGMP-inhibited	0.808361	4.33905	7.42938e-21	1.20193e-19	0.00272722	1	385	447	387	422	373	356
ENSMUSG00000030786	MGI:96607	Itgam	integrin alpha M	0.639356	10.5021	7.46918e-21	1.20661e-19	0.00329578	1	33101	35069	26385	28511	28376	22434
ENSMUSG00000039782	MGI:2442640	Cpeb2	cytoplasmic polyadenylation element binding protein 2	0.575116	5.45697	8.16814e-21	1.3176e-19	0.00155519	1	957	1105	870	826	815	711
ENSMUSG00000021699	MGI:99555	Pde4d	phosphodiesterase 4D, cAMP specific	1.40835	2.30043	8.94567e-21	1.44093e-19	0.00481119	1	59	86	79	116	103	102
ENSMUSG00000027339	MGI:2442060	Rassf2	Ras association (RalGDS/AF-6) domain family member 2	-0.571071	7.03674	9.37417e-21	1.50776e-19	0.00226068	-1	4423	4862	3769	1633	1715	1384
ENSMUSG00000062510	MGI:2685830	Nsl1	NSL1, MIND kinetochore complex component, homolog (S. cerevisiae)	-1.14695	2.91508	9.92096e-21	1.59339e-19	0.00255466	-1	274	293	271	69	68	67
ENSMUSG00000024789	MGI:96629	Jak2	Janus kinase 2	0.716037	7.95873	1.0418e-20	1.67079e-19	0.00399962	1	4822	5663	5093	4894	4636	4296
ENSMUSG00000038085	MGI:1918123	Cnbd2	cyclic nucleotide binding domain containing 2	1.02522	3.14008	1.04634e-20	1.67566e-19	0.00251342	1	171	158	153	177	202	151
ENSMUSG00000030677	MGI:109233	Kif22	kinesin family member 22	-0.99314	3.33699	1.09781e-20	1.75554e-19	0.00224275	-1	369	377	349	108	107	82
ENSMUSG00000057531	MGI:2137586	Dtnbp1	dystrobrevin binding protein 1	0.653783	6.14285	1.27249e-20	2.03194e-19	0.00282041	1	1588	1574	1389	1264	1289	1296
ENSMUSG00000082292	MGI:3649299	Gm12250	predicted gene 12250	-0.746081	4.33743	1.33087e-20	2.12212e-19	0.00183542	-1	720	777	595	214	252	205
ENSMUSG00000039981	MGI:3045313	Zc3h12d	zinc finger CCCH type containing 12D	-1.06347	4.77966	1.35176e-20	2.15233e-19	0.00719482	-1	1157	1080	841	274	337	186
ENSMUSG00000049307	MGI:95594	Fut4	fucosyltransferase 4	-1.08342	3.11358	1.35467e-20	2.15386e-19	0.00267541	-1	301	371	285	91	79	73
ENSMUSG00000037759	MGI:97794	Ptger2	prostaglandin E receptor 2 (subtype EP2)	-0.750104	4.07225	1.3856e-20	2.19989e-19	0.00127971	-1	603	619	514	202	187	167
ENSMUSG00000029516	MGI:105313	Cit	citron	-1.76315	2.44806	1.48184e-20	2.34932e-19	0.0120489	-1	192	248	229	47	40	20
ENSMUSG00000018347	MGI:1289293	Zkscan6	zinc finger with KRAB and SCAN domains 6	0.788721	4.00448	1.48849e-20	2.3565e-19	0.00190308	1	332	357	287	307	302	298
ENSMUSG00000039109	MGI:1921395	F13a1	coagulation factor XIII, A1 subunit	-0.914339	3.59507	1.59589e-20	2.52291e-19	0.00201688	-1	421	490	382	131	118	120
ENSMUSG00000039787	MGI:2139134	Cercam	cerebral endothelial cell adhesion molecule	0.830883	3.95605	1.62296e-20	2.56206e-19	0.0023431	1	301	345	280	294	297	295
ENSMUSG00000020638	MGI:99830	Cmpk2	cytidine monophosphate (UMP-CMP) kinase 2, mitochondrial	-0.88434	6.3696	1.73061e-20	2.7281e-19	0.00577267	-1	3229	3224	2470	757	1095	752
ENSMUSG00000048249	MGI:1924378	Crebrf	CREB3 regulatory factor	0.82289	4.87533	1.74664e-20	2.74948e-19	0.00389892	1	604	614	540	658	521	499
ENSMUSG00000022899	MGI:1890457	Slc15a2	solute carrier family 15 (H+/peptide transporter), member 2	2.05602	1.87038	1.81666e-20	2.85564e-19	0.0171042	1	29	50	40	76	79	110
ENSMUSG00000037235	MGI:104991	Mxd4	Max dimerization protein 4	0.792731	4.63785	1.88085e-20	2.95236e-19	0.0031927	1	519	537	457	553	461	401
ENSMUSG00000022452	MGI:1916279	Smdt1	single-pass membrane protein with aspartate rich tail 1	0.563159	6.49801	2.34491e-20	3.67557e-19	0.00211191	1	2167	2269	1649	1671	1651	1499
ENSMUSG00000029366	MGI:102726	Dck	deoxycytidine kinase	-0.559403	6.89901	2.44501e-20	3.82707e-19	0.00216994	-1	3964	4298	3539	1544	1513	1263
ENSMUSG00000039377	MGI:96109	Hlx	H2.0-like homeobox	0.582151	5.47562	2.50828e-20	3.92055e-19	0.001697	1	982	1041	929	836	821	728
ENSMUSG00000052949	MGI:2442484	Rnf157	ring finger protein 157	0.606747	5.25884	2.59504e-20	4.05045e-19	0.00177439	1	858	908	752	686	711	666
ENSMUSG00000022901	MGI:101773	Cd86	CD86 antigen	0.68043	7.50029	2.63483e-20	4.10678e-19	0.00360315	1	3588	4216	3716	3372	3418	3169
ENSMUSG00000050628	MGI:1914635	Ubald2	UBA-like domain containing 2	0.760786	4.79017	2.67783e-20	4.16793e-19	0.00307063	1	632	638	443	535	522	498
ENSMUSG00000020865	MGI:1923658	Abcc3	ATP-binding cassette, sub-family C (CFTR/MRP), member 3	-0.729627	6.98242	2.78332e-20	4.32605e-19	0.00402363	-1	4745	4999	3436	1482	1593	1194
ENSMUSG00000035439	MGI:1923728	Haus8	4HAUS augmin-like complex, subunit 8	0.60178	6.51788	3.08089e-20	4.78185e-19	0.00250767	1	2021	2164	1851	1617	1666	1641
ENSMUSG00000050578	MGI:1340026	Mmp13	matrix metallopeptidase 13	0.859316	7.0634	3.127e-20	4.84663e-19	0.00581128	1	2746	2846	2312	2219	3142	2365
ENSMUSG00000037278	MGI:1916321	Tmem97	transmembrane protein 97	-0.590561	5.24784	3.13288e-20	4.84897e-19	0.00150748	-1	1242	1391	1146	468	484	401
ENSMUSG00000022974	MGI:1914617	Paxbp1	PAX3 and PAX7 binding protein 1	0.65768	5.79844	3.19793e-20	4.94275e-19	0.00274512	1	1102	1377	1106	991	1098	956
ENSMUSG00000068101	MGI:1913820	Cenpm	centromere protein M	-1.87585	1.47287	3.24327e-20	5.00584e-19	0.00293166	-1	107	125	103	22	14	13
ENSMUSG00000024675	MGI:1927656	Ms4a4c	membrane-spanning 4-domains, subfamily A, member 4C	-1.05675	5.88984	3.28439e-20	5.06225e-19	0.00832531	-1	2341	2500	1822	464	755	504
[truncated: 10,363 more rows]

## Sheet: PruWT vs Pru-Asp5KO KEGG
KEGG Term	ID	Input number	Background number	P-Value	Corrected P-Value	Input
[truncated: 34 more rows]

## Sheet: RHWT vs RH-Asp5KO KEGG
KEGG Term	ID	Input number	Background number	P-Value	Corrected P-Value	Input
[truncated: 22 more rows]
